# Supplementary material for: A catalogue of the scaleworm genus Lepidonotus (Polynoidae, Polychaeta) from South America, with two new records for Brazilian waters
Source: Zookeys. 2015 Nov 9;(533):63–98. doi: 10.3897/zookeys.533.6184 (PMC4669924; doi:10.3897/zookeys.533.6184)
Supplement: XML Treatment for Lepidonotus arenosus [file zookeys.533.6184-treatment2.xml]

<!DOCTYPE tp:taxon-treatment
  PUBLIC "-//TaxonX//DTD Taxonomic Treatment Publishing DTD v0 20100105//EN" "tax-treatment-NSO.dtd">
<tp:taxon-treatment xmlns:tp="http://www.plazi.org/taxpub"><tp:treatment-meta><kwd-group><label>Taxon classification</label><kwd><named-content content-type="kingdom">Animalia</named-content></kwd><kwd><named-content content-type="order">Phyllodocida</named-content></kwd><kwd><named-content content-type="family">Polynoidae</named-content></kwd></kwd-group><mixed-citation publication-type="journal"><person-group><name><surname>De Assis</surname><given-names>José Eriberto</given-names></name><name><surname>de Brito</surname><given-names>Rafael Justino</given-names></name><name><surname>Christoffersen</surname><given-names>Martin Lindsey</given-names></name><name><surname>de Souza</surname><given-names>José Roberto Botelho</given-names></name></person-group><article-title>A catalogue of the scaleworm genus <italic><tp:taxon-name><tp:taxon-name-part taxon-name-part-type="genus">Lepidonotus</tp:taxon-name-part></tp:taxon-name></italic> (<tp:taxon-name><tp:taxon-name-part taxon-name-part-type="family">Polynoidae</tp:taxon-name-part></tp:taxon-name>, <tp:taxon-name><tp:taxon-name-part taxon-name-part-type="class">Polychaeta</tp:taxon-name-part></tp:taxon-name>) from South America, with two new records for Brazilian waters</article-title><source>Zookeys</source><day>9</day><month>11</month><year>2015</year><volume>2015</volume><issue>533</issue><fpage>63</fpage><lpage>98</lpage><pub-id pub-id-type="doi">10.3897/zookeys.533.6184</pub-id></mixed-citation></tp:treatment-meta><tp:nomenclature><label>1.</label><tp:taxon-name>
                            <tp:taxon-name-part taxon-name-part-type="genus">Lepidonotus</tp:taxon-name-part>
                            <tp:taxon-name-part taxon-name-part-type="species">arenosus</tp:taxon-name-part>
                        </tp:taxon-name><tp:taxon-authority>Ehlers, 1901b</tp:taxon-authority><tp:nomenclature-citation-list><tp:nomenclature-citation><tp:taxon-name><tp:taxon-name-part taxon-name-part-type="genus">Lepidonotus</tp:taxon-name-part> <tp:taxon-name-part taxon-name-part-type="species">arenosus</tp:taxon-name-part></tp:taxon-name><comment> Ehlers, 1901b: 253–254 (Calbuco, Chile), <xref ref-type="bibr" rid="B61">1901a</xref>: 49, pl. 2: figs 9–12 (Chile).-<xref ref-type="bibr" rid="B244">Wesenberg-Lund 1962</xref>: 15.-<xref ref-type="bibr" rid="B109">Hartwich 1993</xref>: 80.-<xref ref-type="bibr" rid="B170">Pleijel 2007</xref>: 179 (New Caledonia).</comment></tp:nomenclature-citation></tp:nomenclature-citation-list></tp:nomenclature><tp:treatment-sec sec-type="Holotype"><title>Holotype.</title><p><named-content xmlns:xlink="http://www.w3.org/1999/xlink" content-type="dwc:institutional_code" xlink:type="simple">NCB</named-content> Verm. 3643.</p></tp:treatment-sec><tp:treatment-sec sec-type="Type locality"><title>Type locality.</title><p>Calbuco, Chile.</p></tp:treatment-sec><tp:treatment-sec sec-type="Distribution"><title>Distribution.</title><p>Chile and New Caledonia.</p></tp:treatment-sec><ref-list><ref id="B61"><mixed-citation xmlns:xlink="http://www.w3.org/1999/xlink" xlink:type="simple"><person-group><name name-style="western"><surname>Ehlers</surname><given-names>E</given-names></name></person-group> (<year>1901a</year>) <article-title>Die Polychaeten des magellanischen und chilenischen Strandes.Ein faunistischer Versuch.Festschrift zur Feier des Hundertfünfzigjährigen Bestehens des Königlichen Gesellschaft der Wissenschaften zu Göttingen.</article-title> <source>Abhandlungen der Mathematisch Physikalischen Klasse</source> <volume>1901</volume>: <fpage>1</fpage>–<lpage>232</lpage>. </mixed-citation></ref><ref id="B244"><mixed-citation xmlns:xlink="http://www.w3.org/1999/xlink" xlink:type="simple"><person-group><name name-style="western"><surname>Wesenberg-Lund</surname><given-names>E</given-names></name></person-group> (<year>1962</year>) <article-title>Reports of the Lund University Chile Expedition 1948–49. 43. <tp:taxon-name><tp:taxon-name-part taxon-name-part-type="class">Polychaeta</tp:taxon-name-part></tp:taxon-name> <tp:taxon-name><tp:taxon-name-part taxon-name-part-type="class">Errantia</tp:taxon-name-part></tp:taxon-name>.</article-title> <source>Acta Universitatis Lundensis</source>, <series>Ser. N.F.</series> <volume>257</volume>(<issue>12</issue>): <fpage>1</fpage>–<lpage>137</lpage>. </mixed-citation></ref><ref id="B109"><mixed-citation xmlns:xlink="http://www.w3.org/1999/xlink" xlink:type="simple"><person-group><name name-style="western"><surname>Hartwich</surname><given-names>G</given-names></name></person-group> (<year>1993</year>) <article-title>Die Polychaeten-Typen des Zoologischen Museums in Berlin. The types of <tp:taxon-name><tp:taxon-name-part taxon-name-part-type="class">Polychaeta</tp:taxon-name-part></tp:taxon-name> in the Zoological Museum, Berlin.</article-title> <source>Mitteilungen aus dem Zoologischen Museum in Berlin</source> <volume>69</volume>(<issue>1</issue>): <fpage>73</fpage>–<lpage>154</lpage>. doi: <ext-link xlink:type="simple" ext-link-type="doi" xlink:href="10.1002/mmnz.19930690106">10.1002/mmnz.19930690106</ext-link> </mixed-citation></ref><ref id="B170"><mixed-citation xmlns:xlink="http://www.w3.org/1999/xlink" xlink:type="simple"><person-group><name name-style="western"><surname>Pleijel</surname><given-names>F</given-names></name></person-group> (<year>2007</year>) <article-title>Polychaetes of New Caledonia.</article-title> In: <person-group><name name-style="western"><surname>Payri</surname><given-names>CE</given-names></name><name name-style="western"><surname>Richer de Forges</surname><given-names>B</given-names></name></person-group> (<role>Eds</role>) <issue-title>Compendium of marine species of New Caledonia.</issue-title> <source>Documentation Scientifique et Technique du Centre Institut Recherche et Documentation Nouméa</source>, <publisher-loc>Papeete, New Caledonia</publisher-loc>, <fpage>175</fpage>–<lpage>181</lpage>. </mixed-citation></ref></ref-list></tp:taxon-treatment>
