# Supplementary material for: A catalogue of the scaleworm genus Lepidonotus (Polynoidae, Polychaeta) from South America, with two new records for Brazilian waters
Source: Zookeys. 2015 Nov 9;(533):63–98. doi: 10.3897/zookeys.533.6184 (PMC4669924; doi:10.3897/zookeys.533.6184)
Supplement: XML Treatment for Lepidonotus caeruleus [file zookeys.533.6184-treatment5.xml]

<!DOCTYPE tp:taxon-treatment
  PUBLIC "-//TaxonX//DTD Taxonomic Treatment Publishing DTD v0 20100105//EN" "tax-treatment-NSO.dtd">
<tp:taxon-treatment xmlns:tp="http://www.plazi.org/taxpub"><tp:treatment-meta><kwd-group><label>Taxon classification</label><kwd><named-content content-type="kingdom">Animalia</named-content></kwd><kwd><named-content content-type="order">Phyllodocida</named-content></kwd><kwd><named-content content-type="family">Polynoidae</named-content></kwd></kwd-group><mixed-citation publication-type="journal"><person-group><name><surname>De Assis</surname><given-names>José Eriberto</given-names></name><name><surname>de Brito</surname><given-names>Rafael Justino</given-names></name><name><surname>Christoffersen</surname><given-names>Martin Lindsey</given-names></name><name><surname>de Souza</surname><given-names>José Roberto Botelho</given-names></name></person-group><article-title>A catalogue of the scaleworm genus <italic><tp:taxon-name><tp:taxon-name-part taxon-name-part-type="genus">Lepidonotus</tp:taxon-name-part></tp:taxon-name></italic> (<tp:taxon-name><tp:taxon-name-part taxon-name-part-type="family">Polynoidae</tp:taxon-name-part></tp:taxon-name>, <tp:taxon-name><tp:taxon-name-part taxon-name-part-type="class">Polychaeta</tp:taxon-name-part></tp:taxon-name>) from South America, with two new records for Brazilian waters</article-title><source>Zookeys</source><day>9</day><month>11</month><year>2015</year><volume>2015</volume><issue>533</issue><fpage>63</fpage><lpage>98</lpage><pub-id pub-id-type="doi">10.3897/zookeys.533.6184</pub-id></mixed-citation></tp:treatment-meta><tp:nomenclature><label>4.</label><tp:taxon-name>
                            <tp:taxon-name-part taxon-name-part-type="genus">Lepidonotus</tp:taxon-name-part>
                            <tp:taxon-name-part taxon-name-part-type="species">caeruleus</tp:taxon-name-part>
                        </tp:taxon-name><tp:taxon-authority>Kinberg, 1856</tp:taxon-authority><tp:nomenclature-citation-list><tp:nomenclature-citation><tp:taxon-name><tp:taxon-name-part taxon-name-part-type="genus">Lepidonotus</tp:taxon-name-part> <tp:taxon-name-part taxon-name-part-type="species">caeruleus</tp:taxon-name-part></tp:taxon-name><comment> Kinberg, 1856: 384 (off Rio de Janeiro-Brazil), <xref ref-type="bibr" rid="B128">1858</xref>: 13–14, pl. 4: fig. 16, pl. 10, fig. 51.-<xref ref-type="bibr" rid="B14">Baird 1865</xref>: 183.-<xref ref-type="bibr" rid="B91">Grube 1876</xref>: 61.-<xref ref-type="bibr" rid="B204">Seidler 1924</xref>: 69.-<xref ref-type="bibr" rid="B96">Hartman 1939</xref>: 108–109.-<xref ref-type="bibr" rid="B155">Nonato and Luna 1970a</xref>: 63 (Alagoas, 19–35 m); <xref ref-type="bibr" rid="B156">1970b</xref>: 66–67, pl. 1: figs 8–14 (Alagoas, 19–35 m).-<xref ref-type="bibr" rid="B193">Rullier and Amoureux 1979</xref>: 152 (Alagoas and Bahia).-<xref ref-type="bibr" rid="B151">Morgado and Amaral 1981</xref>: 93 (São Paulo, in bryozoan colonies).-<xref ref-type="bibr" rid="B2">Amaral and Nonato 1982</xref>: 25.-<xref ref-type="bibr" rid="B196">Salazar-Vallejo 1996</xref>: 15.-<xref ref-type="bibr" rid="B57">Duarte and Nalesso 1996</xref>: 142 (São Paulo, in colonies of <italic><tp:taxon-name><tp:taxon-name-part taxon-name-part-type="genus">Zygomycale</tp:taxon-name-part> <tp:taxon-name-part taxon-name-part-type="species">parishii</tp:taxon-name-part></tp:taxon-name></italic>).-<xref ref-type="bibr" rid="B152">Morgado and Tanaka 2001</xref>: 178 (São Paulo; in colonies of <italic><tp:taxon-name><tp:taxon-name-part taxon-name-part-type="genus">Schizoporella</tp:taxon-name-part> <tp:taxon-name-part taxon-name-part-type="species">errata</tp:taxon-name-part></tp:taxon-name></italic>).-<xref ref-type="bibr" rid="B26">Berlandi et al. 2012</xref>: 282 (off Espírito Santo State, rhodolith beds).-<xref ref-type="bibr" rid="B53">De Assis et al. 2012</xref>: 17 (Paraíba).-<xref ref-type="bibr" rid="B40">Cunha et al. 2013</xref>: 146 (off Bahia).</comment></tp:nomenclature-citation><tp:nomenclature-citation><tp:taxon-name><tp:taxon-name-part taxon-name-part-type="genus">Polynoe</tp:taxon-name-part> <tp:taxon-name-part taxon-name-part-type="species">caerulea</tp:taxon-name-part></tp:taxon-name><comment>.-<xref ref-type="bibr" rid="B175">Quatrefages 1866</xref>: 224.</comment></tp:nomenclature-citation><tp:nomenclature-citation><tp:taxon-name><tp:taxon-name-part taxon-name-part-type="genus">Lepidonotus</tp:taxon-name-part> <tp:taxon-name-part taxon-name-part-type="species">caeloris</tp:taxon-name-part></tp:taxon-name><comment>.-<xref ref-type="bibr" rid="B147">Moore 1903</xref>: 412–414, pl. 23: fig. 12 (Japan, 115–280 m), <xref ref-type="bibr" rid="B148">1906</xref>: 546–547, pl. 36: figs 36–37 (Alaska); <xref ref-type="bibr" rid="B149">1908</xref>: 331 (Alaska and Pacific Canada), <xref ref-type="bibr" rid="B150">1910</xref>: 333–334 (California).-<xref ref-type="bibr" rid="B63">Essenberg 1918</xref>: 184 (Alaska to California, 53–932 m).-<xref ref-type="bibr" rid="B106">Hartman and Reish 1950</xref>: 5 (Oregon).-<xref ref-type="bibr" rid="B54">Díaz-Castaneda and Rodríguez-Villanueva 1998</xref>: 12 (Pacific Mexico).</comment></tp:nomenclature-citation><tp:nomenclature-citation><tp:taxon-name><tp:taxon-name-part taxon-name-part-type="genus">Polynoë</tp:taxon-name-part> <tp:taxon-name-part taxon-name-part-type="species">caelora</tp:taxon-name-part></tp:taxon-name><comment>.-<xref ref-type="bibr" rid="B120">Izuka 1912</xref>: 23–25, fig. (Japan).</comment></tp:nomenclature-citation><tp:nomenclature-citation><tp:taxon-name><tp:taxon-name-part taxon-name-part-type="genus">Lepidonotus</tp:taxon-name-part> <tp:taxon-name-part taxon-name-part-type="species">caelorus</tp:taxon-name-part></tp:taxon-name><comment>.-<xref ref-type="bibr" rid="B225">Treadwell 1914</xref>: 182 (California).-<xref ref-type="bibr" rid="B32">Chamberlin 1918</xref>: 174 (California).-<xref ref-type="bibr" rid="B22">Berkeley 1923</xref>: 213 (Pacific Canada).-<xref ref-type="bibr" rid="B96">Hartman 1939</xref>: 44, <xref ref-type="bibr" rid="B98">1944</xref>: 244 (California).-<xref ref-type="bibr" rid="B182">Rioja 1941</xref>: 680 (Pacific Mexico), <xref ref-type="bibr" rid="B183">1947</xref>: 199 (Pacific Mexico).-<xref ref-type="bibr" rid="B24">Berkeley and Berkeley 1942</xref> (Alaska).-<xref ref-type="bibr" rid="B165">Pettibone 1953</xref>: 15–16, pl. 1: figs 1–8; pl. 2: figs 9–19 (Washington and Oregon 7.3–256 m, with <italic><tp:taxon-name><tp:taxon-name-part taxon-name-part-type="genus">Volsella</tp:taxon-name-part> <tp:taxon-name-part taxon-name-part-type="species">modiolus</tp:taxon-name-part></tp:taxon-name></italic>, <italic><tp:taxon-name><tp:taxon-name-part taxon-name-part-type="genus">Balanus</tp:taxon-name-part> <tp:taxon-name-part taxon-name-part-type="species">nubilis</tp:taxon-name-part></tp:taxon-name></italic>, on tube of <italic><tp:taxon-name><tp:taxon-name-part taxon-name-part-type="genus">Neosabella</tp:taxon-name-part></tp:taxon-name></italic> [as <italic><tp:taxon-name><tp:taxon-name-part taxon-name-part-type="genus">Sabellaria</tp:taxon-name-part></tp:taxon-name></italic>] <italic><tp:taxon-name><tp:taxon-name-part taxon-name-part-type="species">cementarium</tp:taxon-name-part></tp:taxon-name></italic>, in calcareous tubes of <tp:taxon-name><tp:taxon-name-part taxon-name-part-type="genus">Dodecaceria</tp:taxon-name-part> “<tp:taxon-name-part taxon-name-part-type="species">pacifica</tp:taxon-name-part>”</tp:taxon-name>).-<xref ref-type="bibr" rid="B180">Reish 1968</xref>: 100 (California).</comment></tp:nomenclature-citation><tp:nomenclature-citation><tp:taxon-name><tp:taxon-name-part taxon-name-part-type="genus">Lepidonotus</tp:taxon-name-part> <tp:taxon-name-part taxon-name-part-type="species">coelorus</tp:taxon-name-part></tp:taxon-name><comment>.-<xref ref-type="bibr" rid="B226">Treadwell 1937</xref>: 141 (California).-<xref ref-type="bibr" rid="B24">Berkeley and Berkeley 1942</xref>: 187 (Pacific Canada), <xref ref-type="bibr" rid="B25">1948</xref>: 9–10, figs 6–7 (Pacific Canada).-<xref ref-type="bibr" rid="B162">Pequegnat 1964</xref>: 278 (California).</comment></tp:nomenclature-citation><tp:nomenclature-citation><tp:taxon-name><tp:taxon-name-part taxon-name-part-type="genus">Lepidonotus</tp:taxon-name-part> <tp:taxon-name-part taxon-name-part-type="species">caerulus</tp:taxon-name-part></tp:taxon-name><comment>.-<xref ref-type="bibr" rid="B23">Berkeley and Berkeley 1941</xref>: 20 (California).</comment></tp:nomenclature-citation></tp:nomenclature-citation-list></tp:nomenclature><tp:treatment-sec sec-type="Holotype"><title>Holotype.</title><p><named-content xmlns:xlink="http://www.w3.org/1999/xlink" content-type="dwc:institutional_code" xlink:type="simple">ZUEC</named-content>-POL 2919.</p></tp:treatment-sec><tp:treatment-sec sec-type="Type locality"><title>Type locality.</title><p>off Rio de Janeiro-Brazil.</p></tp:treatment-sec><tp:treatment-sec sec-type="Distribution"><title>Distribution.</title><p>Western Pacific from Japan. Eastern Pacific from Alaska to California. Southwestern Atlantic from Paraíba to São Paulo. 7.3–932 m (Figure <xref ref-type="fig" rid="F1">1</xref>).</p><fig id="F1" position="float" orientation="portrait"><label>Figure 1.</label><caption><p>Map showing the distribution of genus <italic><tp:taxon-name><tp:taxon-name-part taxon-name-part-type="genus">Lepidonotus</tp:taxon-name-part></tp:taxon-name></italic> in South America: <bold>1</bold> <italic><tp:taxon-name><tp:taxon-name-part taxon-name-part-type="genus">Lepidonotus</tp:taxon-name-part> <tp:taxon-name-part taxon-name-part-type="species">arenosus</tp:taxon-name-part></tp:taxon-name></italic> <bold>2</bold> <italic><tp:taxon-name><tp:taxon-name-part taxon-name-part-type="genus">Lepidonotus</tp:taxon-name-part> <tp:taxon-name-part taxon-name-part-type="species">brasiliensis</tp:taxon-name-part></tp:taxon-name></italic> <bold>3</bold> <italic><tp:taxon-name><tp:taxon-name-part taxon-name-part-type="genus">Lepidonotus</tp:taxon-name-part> <tp:taxon-name-part taxon-name-part-type="species">brasiliensis</tp:taxon-name-part> <tp:taxon-name-part taxon-name-part-type="subspecies">laevis</tp:taxon-name-part></tp:taxon-name></italic> <bold>4</bold> <italic><tp:taxon-name><tp:taxon-name-part taxon-name-part-type="genus">Lepidonotus</tp:taxon-name-part> <tp:taxon-name-part taxon-name-part-type="species">caeruleus</tp:taxon-name-part></tp:taxon-name></italic> <bold>5</bold> <italic><tp:taxon-name><tp:taxon-name-part taxon-name-part-type="genus">Lepidonotus</tp:taxon-name-part> <tp:taxon-name-part taxon-name-part-type="species">carinulatus</tp:taxon-name-part></tp:taxon-name></italic> <bold>6</bold> <italic><tp:taxon-name><tp:taxon-name-part taxon-name-part-type="genus">Lepidonotus</tp:taxon-name-part> <tp:taxon-name-part taxon-name-part-type="species">crosslandi</tp:taxon-name-part></tp:taxon-name></italic> <bold>7</bold> <italic><tp:taxon-name><tp:taxon-name-part taxon-name-part-type="genus">Lepidonotus</tp:taxon-name-part> <tp:taxon-name-part taxon-name-part-type="species">crosslandi</tp:taxon-name-part> <tp:taxon-name-part taxon-name-part-type="subspecies">peruana</tp:taxon-name-part></tp:taxon-name></italic> <bold>8</bold> <italic><tp:taxon-name><tp:taxon-name-part taxon-name-part-type="genus">Lepidonotus</tp:taxon-name-part> <tp:taxon-name-part taxon-name-part-type="species">furcillatus</tp:taxon-name-part></tp:taxon-name></italic> <bold>9</bold> <italic><tp:taxon-name><tp:taxon-name-part taxon-name-part-type="genus">Lepidonotus</tp:taxon-name-part> <tp:taxon-name-part taxon-name-part-type="species">hupferi</tp:taxon-name-part></tp:taxon-name></italic> <bold>10</bold> <italic><tp:taxon-name><tp:taxon-name-part taxon-name-part-type="genus">Lepidonotus</tp:taxon-name-part> <tp:taxon-name-part taxon-name-part-type="species">margaritaceus</tp:taxon-name-part></tp:taxon-name></italic> <bold>11</bold> <italic><tp:taxon-name><tp:taxon-name-part taxon-name-part-type="genus">Lepidonotus</tp:taxon-name-part> <tp:taxon-name-part taxon-name-part-type="species">natalensis</tp:taxon-name-part></tp:taxon-name></italic> <bold>12</bold> <italic><tp:taxon-name><tp:taxon-name-part taxon-name-part-type="genus">Lepidonotus</tp:taxon-name-part> <tp:taxon-name-part taxon-name-part-type="species">nesophilus</tp:taxon-name-part></tp:taxon-name></italic> <bold>13</bold> <italic><tp:taxon-name><tp:taxon-name-part taxon-name-part-type="genus">Lepidonotus</tp:taxon-name-part> <tp:taxon-name-part taxon-name-part-type="species">panamensis</tp:taxon-name-part></tp:taxon-name></italic> <bold>14</bold> <italic><tp:taxon-name><tp:taxon-name-part taxon-name-part-type="genus">Lepidonotus</tp:taxon-name-part> <tp:taxon-name-part taxon-name-part-type="species">savignyi</tp:taxon-name-part></tp:taxon-name></italic> <bold>15</bold> <italic><tp:taxon-name><tp:taxon-name-part taxon-name-part-type="genus">Lepidonotus</tp:taxon-name-part> <tp:taxon-name-part taxon-name-part-type="species">sublevis</tp:taxon-name-part></tp:taxon-name></italic> <bold>16</bold> <italic><tp:taxon-name><tp:taxon-name-part taxon-name-part-type="genus">Lepidonotus</tp:taxon-name-part> <tp:taxon-name-part taxon-name-part-type="species">tenuisetosus</tp:taxon-name-part></tp:taxon-name></italic> <bold>17</bold> <italic><tp:taxon-name><tp:taxon-name-part taxon-name-part-type="genus">Lepidonotus</tp:taxon-name-part> <tp:taxon-name-part taxon-name-part-type="species">tomentosus</tp:taxon-name-part></tp:taxon-name></italic> <bold>18</bold> <italic><tp:taxon-name><tp:taxon-name-part taxon-name-part-type="genus">Lepidonotus</tp:taxon-name-part> <tp:taxon-name-part taxon-name-part-type="species">viriabilis</tp:taxon-name-part></tp:taxon-name></italic>.</p></caption><graphic xmlns:xlink="http://www.w3.org/1999/xlink" xlink:href="zookeys-533-063-g001.jpg" position="float" orientation="portrait" xlink:type="simple" id="oo_64081.jpg"/></fig></tp:treatment-sec><tp:treatment-sec sec-type="Biology"><title>Biology.</title><p>The species occurs in colonies of the sponge <italic><tp:taxon-name><tp:taxon-name-part taxon-name-part-type="genus">Zygomycale</tp:taxon-name-part> <tp:taxon-name-part taxon-name-part-type="species">parishii</tp:taxon-name-part></tp:taxon-name></italic> (Bowerbank, 1875), in colonies of the bryozoan <italic><tp:taxon-name><tp:taxon-name-part taxon-name-part-type="genus">Schizoporella</tp:taxon-name-part> <tp:taxon-name-part taxon-name-part-type="species">errata</tp:taxon-name-part></tp:taxon-name></italic> (Waters, 1879), on tubes of sabellariid <italic><tp:taxon-name><tp:taxon-name-part taxon-name-part-type="genus">Neosabellaria</tp:taxon-name-part> <tp:taxon-name-part taxon-name-part-type="species">cementarium</tp:taxon-name-part></tp:taxon-name></italic> (Moore, 1906), in tubes of cirratulid <tp:taxon-name><tp:taxon-name-part taxon-name-part-type="genus">Dodecaceria</tp:taxon-name-part> “<tp:taxon-name-part taxon-name-part-type="species">pacifica</tp:taxon-name-part>”</tp:taxon-name>, with the barnacle <italic><tp:taxon-name><tp:taxon-name-part taxon-name-part-type="genus">Balanus</tp:taxon-name-part> <tp:taxon-name-part taxon-name-part-type="species">nubilis</tp:taxon-name-part></tp:taxon-name></italic> (Darwin, 1854), and the mussel <italic><tp:taxon-name><tp:taxon-name-part taxon-name-part-type="genus">Volsella</tp:taxon-name-part> <tp:taxon-name-part taxon-name-part-type="species">modiolus</tp:taxon-name-part></tp:taxon-name></italic>. In rhodolith beds.</p></tp:treatment-sec><tp:treatment-sec sec-type="Remarks"><title>Remarks.</title><p><italic><tp:taxon-name><tp:taxon-name-part taxon-name-part-type="genus">Lepidonotus</tp:taxon-name-part> <tp:taxon-name-part taxon-name-part-type="species">caeruleus</tp:taxon-name-part></tp:taxon-name></italic> presents a wide distribution. Futher studies are required to enable us to understand if it is a cryptogenic species, because there are no studies to show that it represents a species complex, and its origin was not determined.</p><!--PageBreak--></tp:treatment-sec><ref-list><ref id="B128"><mixed-citation xmlns:xlink="http://www.w3.org/1999/xlink" xlink:type="simple"><person-group><name name-style="western"><surname>Kinberg</surname><given-names>JGH</given-names></name></person-group> (<year>1858</year>) <article-title>Annulater, Part 3. Annulater. Kongliga svenska fregatten Eugenies resa omkring jorden under befäl af C.A. Virgin aren 1851–1853. Ventenskapliga Iakttagelser pa Konung Oscar den Förstes Befallning Utgifna af Kongliga Svenska Vetenskaps-Akademien.</article-title> <source>Zoologi</source> <volume>2</volume>: <fpage>9</fpage>–<lpage>32</lpage>. </mixed-citation></ref><ref id="B14"><mixed-citation xmlns:xlink="http://www.w3.org/1999/xlink" xlink:type="simple"><person-group><name name-style="western"><surname>Baird</surname><given-names>W</given-names></name></person-group> (<year>1865</year>) <article-title>Contributions toward a monograph of the species of annelides belonging to the <tp:taxon-name><tp:taxon-name-part taxon-name-part-type="superfamily">Aphroditacea</tp:taxon-name-part></tp:taxon-name>, containing a list of the known species, and a description of some new species contained in the national collection of the British Museum.</article-title> <source>Journal of the Linnean Society of London</source> <volume>8</volume>: <fpage>172</fpage>–<lpage>202</lpage>. doi: <ext-link xlink:type="simple" ext-link-type="doi" xlink:href="10.1111/j.1096-3642.1865.tb02438.x">10.1111/j.1096-3642.1865.tb02438.x</ext-link> </mixed-citation></ref><ref id="B91"><mixed-citation xmlns:xlink="http://www.w3.org/1999/xlink" xlink:type="simple"><person-group><name name-style="western"><surname>Grube</surname><given-names>AE</given-names></name></person-group> (<year>1876</year>) <article-title>Bemerkungen über die Familie der Aphroditeen (Gruppe <italic><tp:taxon-name><tp:taxon-name-part taxon-name-part-type="genus">Polynoina</tp:taxon-name-part></tp:taxon-name></italic>, Acoëtea, <tp:taxon-name><tp:taxon-name-part taxon-name-part-type="above-genus">Polylepidea</tp:taxon-name-part></tp:taxon-name>).</article-title> <source>Jahresbericht der Schlesische Gesellschaft für Vaterlandische Kultur Breslau</source> <volume>53</volume>: <fpage>46</fpage>–<lpage>72</lpage>. </mixed-citation></ref><ref id="B204"><mixed-citation xmlns:xlink="http://www.w3.org/1999/xlink" xlink:type="simple"><person-group><name name-style="western"><surname>Seidler</surname><given-names>HJ</given-names></name></person-group> (<year>1924</year>) <article-title>Beiträge zur Kenntnis der Polynoiden I.</article-title> <source>Archiv für Naturgeschichte A</source> <volume>89</volume>: <fpage>1</fpage>–<lpage>217</lpage>. </mixed-citation></ref><ref id="B96"><mixed-citation xmlns:xlink="http://www.w3.org/1999/xlink" xlink:type="simple"><person-group><name name-style="western"><surname>Hartman</surname><given-names>O</given-names></name></person-group> (<year>1939</year>) <article-title>Polychaetous annelids, Part 1. <tp:taxon-name><tp:taxon-name-part taxon-name-part-type="family">Aphroditidae</tp:taxon-name-part></tp:taxon-name> to <tp:taxon-name><tp:taxon-name-part taxon-name-part-type="family">Pisionidae</tp:taxon-name-part></tp:taxon-name>.</article-title> <source>Reports of the Allan Hancock Pacific Expedition</source> <volume>7</volume>: <fpage>1</fpage>–<lpage>156</lpage>. </mixed-citation></ref><ref id="B155"><mixed-citation xmlns:xlink="http://www.w3.org/1999/xlink" xlink:type="simple"><person-group><name name-style="western"><surname>Nonato</surname><given-names>EF</given-names></name><name name-style="western"><surname>Luna</surname><given-names>JAC</given-names></name></person-group> (<year>1970a</year>) <article-title>Sobre alguns poliquetas de escama do Nordeste do Brasil.</article-title> <source>Boletim do Instituto Oceanográfico de São Paulo</source> <volume>18</volume>: <fpage>63</fpage>–<lpage>91</lpage>. doi: <ext-link xlink:type="simple" ext-link-type="doi" xlink:href="10.1590/S0373-55241969000100008">10.1590/S0373-55241969000100008</ext-link> </mixed-citation></ref><ref id="B156"><mixed-citation xmlns:xlink="http://www.w3.org/1999/xlink" xlink:type="simple"><person-group><name name-style="western"><surname>Nonato</surname><given-names>EF</given-names></name><name name-style="western"><surname>Luna</surname><given-names>JAC</given-names></name></person-group> (<year>1970b</year>) <article-title>Anelìdeos poliquetos do nordeste do Brasil. I. Poliquetos bentônicos da costa de Alagoas e Sergipe.</article-title> <source>Boletim do Instituto Oceanográfico de São Paulo</source> <volume>19</volume>: <fpage>57</fpage>–<lpage>130</lpage>. </mixed-citation></ref><ref id="B193"><mixed-citation xmlns:xlink="http://www.w3.org/1999/xlink" xlink:type="simple"><person-group><name name-style="western"><surname>Rullier</surname><given-names>F</given-names></name><name name-style="western"><surname>Amoureux</surname><given-names>L</given-names></name></person-group> (<year>1979</year>) <article-title>Campagne de la Calypso au large des côtes atlantiques de l´ Amerique du Sud (1961–1962). I. 33. Annélides polychétes.</article-title> <source>Annales de l‘ Institute Océanografique Supplement</source> <volume>55</volume>: <fpage>145</fpage>–<lpage>206</lpage>. </mixed-citation></ref><ref id="B151"><mixed-citation xmlns:xlink="http://www.w3.org/1999/xlink" xlink:type="simple"><person-group><name name-style="western"><surname>Morgado</surname><given-names>EH</given-names></name><name name-style="western"><surname>Amaral</surname><given-names>ACZ</given-names></name></person-group> (<year>1981</year>) <article-title>Anelídeos poliquetos associados a um briozoário 3. <tp:taxon-name><tp:taxon-name-part taxon-name-part-type="family">Polynoidae</tp:taxon-name-part></tp:taxon-name>.</article-title> <source>Boletim do Instituto Oceanográfico de São Paulo</source> <volume>30</volume>: <fpage>91</fpage>–<lpage>96</lpage>. doi: <ext-link xlink:type="simple" ext-link-type="doi" xlink:href="10.1590/S0373-55241981000100012">10.1590/S0373-55241981000100012</ext-link> </mixed-citation></ref><ref id="B2"><mixed-citation xmlns:xlink="http://www.w3.org/1999/xlink" xlink:type="simple"><person-group><name name-style="western"><surname>Amaral</surname><given-names>ACZ</given-names></name><name name-style="western"><surname>Nonato</surname><given-names>EF</given-names></name></person-group> (<year>1982</year>) <source>Anelídeos poliquetos da costa brasileira: <tp:taxon-name><tp:taxon-name-part taxon-name-part-type="family">Aphroditidae</tp:taxon-name-part></tp:taxon-name> e <tp:taxon-name><tp:taxon-name-part taxon-name-part-type="family">Polynoidae</tp:taxon-name-part></tp:taxon-name></source>, <volume>volume 3</volume>. <publisher-name>Coordenação Editorial, Conselho Nacional de Desenvolvimento Científico e Tecnológico</publisher-name>, <publisher-loc>Brasília</publisher-loc>, <size units="page">46 pp</size>. </mixed-citation></ref><ref id="B196"><mixed-citation xmlns:xlink="http://www.w3.org/1999/xlink" xlink:type="simple"><person-group><name name-style="western"><surname>Salazar-Vallejo</surname><given-names>SI</given-names></name></person-group> (<year>1996</year>) <article-title>Lista de especies y bibliografìa de poliquetos (<tp:taxon-name><tp:taxon-name-part taxon-name-part-type="class">Polychaeta</tp:taxon-name-part></tp:taxon-name>) del Gran Caribe.</article-title> <source>Anales del Instituto de Biologia Universidad Nacional Autonoma de México Série Zoologia</source> <volume>67</volume>: <fpage>1</fpage>–<lpage>50</lpage>. </mixed-citation></ref><ref id="B57"><mixed-citation xmlns:xlink="http://www.w3.org/1999/xlink" xlink:type="simple"><person-group><name name-style="western"><surname>Duarte</surname><given-names>LFL</given-names></name><name name-style="western"><surname>Nalesso</surname><given-names>RC</given-names></name></person-group> (<year>1996</year>) <article-title>The sponge <italic><tp:taxon-name><tp:taxon-name-part taxon-name-part-type="genus">Zygomycale</tp:taxon-name-part> <tp:taxon-name-part taxon-name-part-type="species">parishii</tp:taxon-name-part></tp:taxon-name></italic> (Bowerbank) and its endobiotic fauna.</article-title> <source>Estuarine, Coastal and Shelf Science</source> <volume>42</volume>: <fpage>139</fpage>–<lpage>151</lpage>. </mixed-citation></ref><ref id="B152"><mixed-citation xmlns:xlink="http://www.w3.org/1999/xlink" xlink:type="simple"><person-group><name name-style="western"><surname>Morgado</surname><given-names>EH</given-names></name><name name-style="western"><surname>Tanaka</surname><given-names>MO</given-names></name></person-group> (<year>2001</year>) <article-title>The macrofauna associated with the bryozoan <italic><tp:taxon-name><tp:taxon-name-part taxon-name-part-type="genus">Schizoporella</tp:taxon-name-part> <tp:taxon-name-part taxon-name-part-type="species">errata</tp:taxon-name-part></tp:taxon-name></italic> (Waters) in southeastern Brazil.</article-title> <source>Scientia Marina</source> <volume>65</volume>: <fpage>173</fpage>–<lpage>181</lpage>. </mixed-citation></ref><ref id="B26"><mixed-citation xmlns:xlink="http://www.w3.org/1999/xlink" xlink:type="simple"><person-group><name name-style="western"><surname>Berlandi</surname><given-names>RM</given-names></name><name name-style="western"><surname>Figueiredo</surname><given-names>MAD</given-names></name><name name-style="western"><surname>Paiva</surname><given-names>PC</given-names></name></person-group> (<year>2012</year>) <article-title>Rhodolith morphology and the diversity of polychaetes off the southeastern Brazilian coast.</article-title> <source>Journal of Coastal Research</source> <volume>28</volume>: <fpage>280</fpage>–<lpage>287</lpage>. doi: <ext-link xlink:type="simple" ext-link-type="doi" xlink:href="10.2112/11T-00002.1">10.2112/11T-00002.1</ext-link> </mixed-citation></ref><ref id="B53"><mixed-citation xmlns:xlink="http://www.w3.org/1999/xlink" xlink:type="simple"><person-group><name name-style="western"><surname>De Assis</surname><given-names>JE</given-names></name><name name-style="western"><surname>Alonso</surname><given-names>C</given-names></name><name name-style="western"><surname>Brito</surname><given-names>RJ</given-names></name><name name-style="western"><surname>Santos</surname><given-names>AS</given-names></name><name name-style="western"><surname>Christoffersen</surname><given-names>ML</given-names></name></person-group> (<year>2012</year>) <article-title>Polychaetous annelids from the coast of Paraìba State, Brazil.</article-title> <source>Revista Nordestina de Biologia</source> <volume>21</volume>(<issue>1</issue>): <fpage>3</fpage>–<lpage>44</lpage>. </mixed-citation></ref><ref id="B40"><mixed-citation xmlns:xlink="http://www.w3.org/1999/xlink" xlink:type="simple"><person-group><name name-style="western"><surname>Cunha</surname><given-names>RJ</given-names></name><name name-style="western"><surname>Güth</surname><given-names>AZ</given-names></name><name name-style="western"><surname>Bromberg</surname><given-names>G</given-names></name><name name-style="western"><surname>Sumida</surname><given-names>PYG</given-names></name></person-group> (<year>2013</year>) <article-title>Macrofauna associated with the brown algae <italic><tp:taxon-name><tp:taxon-name-part taxon-name-part-type="genus">Dictyota</tp:taxon-name-part></tp:taxon-name></italic> spp (<tp:taxon-name><tp:taxon-name-part taxon-name-part-type="class">Phaeophyceae</tp:taxon-name-part></tp:taxon-name>, <tp:taxon-name><tp:taxon-name-part taxon-name-part-type="family">Dictyotaceae</tp:taxon-name-part></tp:taxon-name>) in the Sebastião Gomes Reef and Abrolhos Archipelago, Bahia, Brazil.</article-title> <source>Continental Shelf Research</source> <volume>70</volume>: <fpage>140</fpage>–<lpage>149</lpage>. doi: <ext-link xlink:type="simple" ext-link-type="doi" xlink:href="10.1016/j.csr.2013.09.001">10.1016/j.csr.2013.09.001</ext-link> </mixed-citation></ref><ref id="B175"><mixed-citation xmlns:xlink="http://www.w3.org/1999/xlink" xlink:type="simple"><person-group><name name-style="western"><surname>Quatrefages</surname><given-names>A</given-names></name></person-group> (<year>1866</year>) <article-title>Histoire naturelle des annélids marins et d’eau douce.</article-title> <source>Annélides et gephyriens</source>. <volume>Volumes 1-2</volume>(<issue>Part 1</issue>). <publisher-name>Librarie Encyclopédique de Roret</publisher-name>, <publisher-loc>Paris</publisher-loc>, <size units="page">794 pp</size>. </mixed-citation></ref><ref id="B147"><mixed-citation xmlns:xlink="http://www.w3.org/1999/xlink" xlink:type="simple"><person-group><name name-style="western"><surname>Moore</surname><given-names>JP</given-names></name></person-group> (<year>1903</year>) <article-title><tp:taxon-name><tp:taxon-name-part taxon-name-part-type="class">Polychaeta</tp:taxon-name-part></tp:taxon-name> from the coastal slope of Japan and from Kamchatka and Bering Sea.</article-title> <source>Proceedings of the Academy of Natural Sciences of Philadelphia</source> <volume>55</volume>: <fpage>401</fpage>–<lpage>490</lpage>. </mixed-citation></ref><ref id="B148"><mixed-citation xmlns:xlink="http://www.w3.org/1999/xlink" xlink:type="simple"><person-group><name name-style="western"><surname>Moore</surname><given-names>JP</given-names></name></person-group> (<year>1906</year>) <article-title>Additional new species of <tp:taxon-name><tp:taxon-name-part taxon-name-part-type="class">Polychaeta</tp:taxon-name-part></tp:taxon-name> from the north Pacific.</article-title> <source>Proceedings of the Academy of Natural Sciences of Philadelphia</source> <volume>58</volume>: <fpage>217</fpage>–<lpage>260</lpage>. </mixed-citation></ref><ref id="B149"><mixed-citation xmlns:xlink="http://www.w3.org/1999/xlink" xlink:type="simple"><person-group><name name-style="western"><surname>Moore</surname><given-names>JP</given-names></name></person-group> (<year>1908</year>) <article-title>Some Polychaetous Annelids of northern Pacific coast of America.</article-title> <source>Proceedings of the Academy of Natural Sciences of Philadelphia</source> <volume>60</volume>(<issue>2</issue>): <fpage>321</fpage>–<lpage>364</lpage>. </mixed-citation></ref><ref id="B150"><mixed-citation xmlns:xlink="http://www.w3.org/1999/xlink" xlink:type="simple"><person-group><name name-style="western"><surname>Moore</surname><given-names>JP</given-names></name></person-group> (<year>1910</year>) <article-title>The Polychaetous annelids dredged by the U.U.S. “Albatross” off the coast of southern California in 1904, II. <tp:taxon-name><tp:taxon-name-part taxon-name-part-type="family">Polynoidae</tp:taxon-name-part></tp:taxon-name>, <tp:taxon-name><tp:taxon-name-part taxon-name-part-type="family">Aphroditidae</tp:taxon-name-part></tp:taxon-name> and <tp:taxon-name><tp:taxon-name-part taxon-name-part-type="family">Sigalionidae</tp:taxon-name-part></tp:taxon-name>.</article-title> <source>Proceedings of the Academy of Natural Sciences of Philadelphia</source> <volume>62</volume>: <fpage>328</fpage>–<lpage>402</lpage>. </mixed-citation></ref><ref id="B63"><mixed-citation xmlns:xlink="http://www.w3.org/1999/xlink" xlink:type="simple"><person-group><name name-style="western"><surname>Essenberg</surname><given-names>C</given-names></name></person-group> (<year>1918</year>) <article-title>The factors controlling the distribution of the <tp:taxon-name><tp:taxon-name-part taxon-name-part-type="family">Polynoidae</tp:taxon-name-part></tp:taxon-name> of the Pacific coast of North America.</article-title> <source>University of California Publications in Zoology</source> <volume>118</volume>: <fpage>171</fpage>–<lpage>238</lpage>. </mixed-citation></ref><ref id="B106"><mixed-citation xmlns:xlink="http://www.w3.org/1999/xlink" xlink:type="simple"><person-group><name name-style="western"><surname>Hartman</surname><given-names>O</given-names></name><name name-style="western"><surname>Reish</surname><given-names>DJ</given-names></name></person-group> (<year>1950</year>) <article-title>The marine annelids of Oregon.</article-title> <source>Monographs Series of the Oregon State College Studies in Zoology</source> <volume>6</volume>: <fpage>1</fpage>–<lpage>64</lpage>. </mixed-citation></ref><ref id="B54"><mixed-citation xmlns:xlink="http://www.w3.org/1999/xlink" xlink:type="simple"><person-group><name name-style="western"><surname>Dìaz-Castaneda</surname><given-names>V</given-names></name><name name-style="western"><surname>Rodriguez-Villanueva</surname><given-names>V</given-names></name></person-group> (<year>1998</year>) <article-title>Polychaete fauna from San Quintin Bay, Baja California, Mexico.</article-title> <source>Bulletin Southern California Academy of Sciences</source> <volume>97</volume>: <fpage>9</fpage>–<lpage>32</lpage>. </mixed-citation></ref><ref id="B120"><mixed-citation xmlns:xlink="http://www.w3.org/1999/xlink" xlink:type="simple"><person-group><name name-style="western"><surname>Izuka</surname><given-names>A</given-names></name></person-group> (<year>1912</year>) <article-title>The errantiate <tp:taxon-name><tp:taxon-name-part taxon-name-part-type="class">Polychaeta</tp:taxon-name-part></tp:taxon-name> of Japan.</article-title> <source>Journal of the College of Science, Imperial University of Tokyo</source> <volume>30</volume>(<issue>2</issue>): <fpage>1</fpage>–<lpage>262</lpage>. </mixed-citation></ref><ref id="B225"><mixed-citation xmlns:xlink="http://www.w3.org/1999/xlink" xlink:type="simple"><person-group><name name-style="western"><surname>Treadwell</surname><given-names>AL</given-names></name></person-group> (<year>1914</year>) <article-title>Polychaetous annelids of the Pacific coast in the Collection of the Zoological Museum of the University of California.</article-title> <source>University of California Publications in Zoology</source> <volume>13</volume>: <fpage>175</fpage>–<lpage>234</lpage>. </mixed-citation></ref><ref id="B32"><mixed-citation xmlns:xlink="http://www.w3.org/1999/xlink" xlink:type="simple"><person-group><name name-style="western"><surname>Chamberlin</surname><given-names>RV</given-names></name></person-group> (<year>1918</year>) <article-title>Polychaetes from Monterey Bay.</article-title> <source>Proceedings of the Biological Society of Washington</source> <volume>31</volume>: <fpage>173</fpage>–<lpage>180</lpage>. </mixed-citation></ref><ref id="B22"><mixed-citation xmlns:xlink="http://www.w3.org/1999/xlink" xlink:type="simple"><person-group><name name-style="western"><surname>Berkeley</surname><given-names>E</given-names></name></person-group> (<year>1923</year>) <article-title>Polychaetous annelids from the Nanaimo District. 1. <tp:taxon-name><tp:taxon-name-part taxon-name-part-type="family">Syllidae</tp:taxon-name-part></tp:taxon-name> to <tp:taxon-name><tp:taxon-name-part taxon-name-part-type="family">Sigalionidae</tp:taxon-name-part></tp:taxon-name>.</article-title> <source>Contributions to Canadian Biology New Series</source> <volume>1</volume>: <fpage>203</fpage>–<lpage>218</lpage>. doi: <ext-link xlink:type="simple" ext-link-type="doi" xlink:href="10.1139/f22-011">10.1139/f22-011</ext-link> </mixed-citation></ref><ref id="B98"><mixed-citation xmlns:xlink="http://www.w3.org/1999/xlink" xlink:type="simple"><person-group><name name-style="western"><surname>Hartman</surname><given-names>O</given-names></name></person-group> (<year>1944</year>) <article-title>Polychaetous annelids from California including the description of two new genera and nine new species.</article-title> <source>Allan Hancock Pacific Expedition</source> <volume>10</volume>(<issue>2</issue>): <fpage>239</fpage>–<lpage>310</lpage>. </mixed-citation></ref><ref id="B182"><mixed-citation xmlns:xlink="http://www.w3.org/1999/xlink" xlink:type="simple"><person-group><name name-style="western"><surname>Rioja</surname><given-names>E</given-names></name></person-group> (<year>1941</year>) <article-title>Estudios anelidológicos. III. Datos para el conocimiento de la fauna de poliquetos de las costas del Pacìfico de México.</article-title> <source>Anales del Instituto de Biologia de México</source> <volume>12</volume>: <fpage>669</fpage>–<lpage>746</lpage>. </mixed-citation></ref><ref id="B183"><mixed-citation xmlns:xlink="http://www.w3.org/1999/xlink" xlink:type="simple"><person-group><name name-style="western"><surname>Rioja</surname><given-names>E</given-names></name></person-group> (<year>1947</year>) <article-title>Estudios anelidologicos XVII.Contribucion al conocimiento de los anelidos poliquetos de Baja California y Mar de Cortes.</article-title> <source>Anales del Instituto de Biologia de México</source> <volume>18</volume>: <fpage>197</fpage>–<lpage>224</lpage>. </mixed-citation></ref><ref id="B24"><mixed-citation xmlns:xlink="http://www.w3.org/1999/xlink" xlink:type="simple"><person-group><name name-style="western"><surname>Berkeley</surname><given-names>E</given-names></name><name name-style="western"><surname>Berkeley</surname><given-names>C</given-names></name></person-group> (<year>1942</year>) <article-title>North Pacific <tp:taxon-name><tp:taxon-name-part taxon-name-part-type="class">Polychaeta</tp:taxon-name-part></tp:taxon-name>, chiefly from the west coast of Vancouver Island, Alaska, and Bering Sea.</article-title> <source>Canadian Journal of Research</source> <volume>20</volume>(<issue>7</issue>): <fpage>182</fpage>–<lpage>208</lpage>. doi: <ext-link xlink:type="simple" ext-link-type="doi" xlink:href="10.1139/cjr42d-016">10.1139/cjr42d-016</ext-link> </mixed-citation></ref><ref id="B165"><mixed-citation xmlns:xlink="http://www.w3.org/1999/xlink" xlink:type="simple"><person-group><name name-style="western"><surname>Pettibone</surname><given-names>MH</given-names></name></person-group> (<year>1953</year>) <source>Some scalebearing polychaetes of Puget Sound and adjacent waters</source>. <publisher-name>University of Washington</publisher-name>, <publisher-loc>Seattle</publisher-loc>, <size units="page">89 pp</size>. </mixed-citation></ref><ref id="B180"><mixed-citation xmlns:xlink="http://www.w3.org/1999/xlink" xlink:type="simple"><person-group><name name-style="western"><surname>Reish</surname><given-names>DJ</given-names></name></person-group> (<year>1968</year>) <article-title>A biological survey of Bahia de Los Angeles, Gulf of California, Mexico. II. Benthic polychaetous annelids.</article-title> <source>Transactions of the San Diego Society of Natural History</source> <volume>15</volume>: <fpage>67</fpage>–<lpage>106</lpage>. </mixed-citation></ref><ref id="B226"><mixed-citation xmlns:xlink="http://www.w3.org/1999/xlink" xlink:type="simple"><person-group><name name-style="western"><surname>Treadwell</surname><given-names>AL</given-names></name></person-group> (<year>1937</year>) <article-title>The Templeton Croker Expedition. VIII. Polychaetous annelids from the west coast of Lower California, the Gulf of California and Clarion Island.</article-title> <source>Zoologica New York</source> <volume>22</volume>: <fpage>139</fpage>–<lpage>160</lpage>. </mixed-citation></ref><ref id="B25"><mixed-citation xmlns:xlink="http://www.w3.org/1999/xlink" xlink:type="simple"><person-group><name name-style="western"><surname>Berkeley</surname><given-names>E</given-names></name><name name-style="western"><surname>Berkeley</surname><given-names>C</given-names></name></person-group> (<year>1948</year>) <chapter-title><tp:taxon-name><tp:taxon-name-part taxon-name-part-type="phylum">Annelida</tp:taxon-name-part></tp:taxon-name>, <tp:taxon-name><tp:taxon-name-part taxon-name-part-type="class">Polychaeta</tp:taxon-name-part></tp:taxon-name>, <tp:taxon-name><tp:taxon-name-part taxon-name-part-type="class">Errantia</tp:taxon-name-part></tp:taxon-name>.</chapter-title> <source>Canadian Pacific Fauna</source>. <publisher-name>Fisheries Research Board of Canada</publisher-name>, <publisher-loc>Toronto</publisher-loc> <volume>9b</volume>(<issue>1</issue>): <fpage>1</fpage>–<lpage>100</lpage>. </mixed-citation></ref><ref id="B162"><mixed-citation xmlns:xlink="http://www.w3.org/1999/xlink" xlink:type="simple"><person-group><name name-style="western"><surname>Pequegnat</surname><given-names>WE</given-names></name></person-group> (<year>1964</year>) <article-title>The epifauna of a California siltstone reef.</article-title> <source>Ecology</source> <volume>45</volume>: <fpage>272</fpage>–<lpage>283</lpage>. doi: <ext-link xlink:type="simple" ext-link-type="doi" xlink:href="10.2307/1933840">10.2307/1933840</ext-link> </mixed-citation></ref><ref id="B23"><mixed-citation xmlns:xlink="http://www.w3.org/1999/xlink" xlink:type="simple"><person-group><name name-style="western"><surname>Berkeley</surname><given-names>E</given-names></name><name name-style="western"><surname>Berkeley</surname><given-names>C</given-names></name></person-group> (<year>1941</year>) <article-title>On a collection of <tp:taxon-name><tp:taxon-name-part taxon-name-part-type="class">Polychaeta</tp:taxon-name-part></tp:taxon-name> from Southern California.</article-title> <source>Bulletin of the Southern California Academy of Sciences</source> <volume>40</volume>(<issue>1</issue>): <fpage>16</fpage>–<lpage>60</lpage>. </mixed-citation></ref></ref-list></tp:taxon-treatment>
