# Supplementary material for: A catalogue of the scaleworm genus Lepidonotus (Polynoidae, Polychaeta) from South America, with two new records for Brazilian waters
Source: Zookeys. 2015 Nov 9;(533):63–98. doi: 10.3897/zookeys.533.6184 (PMC4669924; doi:10.3897/zookeys.533.6184)
Supplement: XML Treatment for Lepidonotus carinulatus [file zookeys.533.6184-treatment6.xml]

<!DOCTYPE tp:taxon-treatment
  PUBLIC "-//TaxonX//DTD Taxonomic Treatment Publishing DTD v0 20100105//EN" "tax-treatment-NSO.dtd">
<tp:taxon-treatment xmlns:tp="http://www.plazi.org/taxpub"><tp:treatment-meta><kwd-group><label>Taxon classification</label><kwd><named-content content-type="kingdom">Animalia</named-content></kwd><kwd><named-content content-type="order">Phyllodocida</named-content></kwd><kwd><named-content content-type="family">Polynoidae</named-content></kwd></kwd-group><mixed-citation publication-type="journal"><person-group><name><surname>De Assis</surname><given-names>José Eriberto</given-names></name><name><surname>de Brito</surname><given-names>Rafael Justino</given-names></name><name><surname>Christoffersen</surname><given-names>Martin Lindsey</given-names></name><name><surname>de Souza</surname><given-names>José Roberto Botelho</given-names></name></person-group><article-title>A catalogue of the scaleworm genus <italic><tp:taxon-name><tp:taxon-name-part taxon-name-part-type="genus">Lepidonotus</tp:taxon-name-part></tp:taxon-name></italic> (<tp:taxon-name><tp:taxon-name-part taxon-name-part-type="family">Polynoidae</tp:taxon-name-part></tp:taxon-name>, <tp:taxon-name><tp:taxon-name-part taxon-name-part-type="class">Polychaeta</tp:taxon-name-part></tp:taxon-name>) from South America, with two new records for Brazilian waters</article-title><source>Zookeys</source><day>9</day><month>11</month><year>2015</year><volume>2015</volume><issue>533</issue><fpage>63</fpage><lpage>98</lpage><pub-id pub-id-type="doi">10.3897/zookeys.533.6184</pub-id></mixed-citation></tp:treatment-meta><tp:nomenclature><label>5.</label><tp:taxon-name>
                            <tp:taxon-name-part taxon-name-part-type="genus">Lepidonotus</tp:taxon-name-part>
                            <tp:taxon-name-part taxon-name-part-type="species">carinulatus</tp:taxon-name-part>
                        </tp:taxon-name><tp:taxon-authority>Grube, 1869</tp:taxon-authority><xref ref-type="fig" rid="F2">Figures 2</xref><xref ref-type="fig" rid="F3">, 3</xref><tp:nomenclature-citation-list><tp:nomenclature-citation><tp:taxon-name><tp:taxon-name-part taxon-name-part-type="genus">Polynoe</tp:taxon-name-part> (<tp:taxon-name-part taxon-name-part-type="subgenus">Lepidonotus</tp:taxon-name-part>) <tp:taxon-name-part taxon-name-part-type="species">carinulata</tp:taxon-name-part></tp:taxon-name><comment> — <xref ref-type="bibr" rid="B93">Grube 1869</xref>; <xref ref-type="bibr" rid="B92">Grube 1878</xref>: 26–27, pl. 3: figs 2–2 b.</comment></tp:nomenclature-citation><tp:nomenclature-citation><tp:taxon-name><tp:taxon-name-part taxon-name-part-type="genus">Lepidonotus</tp:taxon-name-part> <tp:taxon-name-part taxon-name-part-type="species">carinulatus</tp:taxon-name-part></tp:taxon-name><comment>.—<xref ref-type="bibr" rid="B246">Willey 1905</xref>: 248–249, pl. 1: figs 7–11, <xref ref-type="bibr" rid="B67">Fauvel 1911</xref>: fig. 1, <xref ref-type="bibr" rid="B68">1918</xref>, <xref ref-type="bibr" rid="B69">1919a</xref>, <xref ref-type="bibr" rid="B10">Augener 1922</xref>: figures 3–3b, <xref ref-type="bibr" rid="B203">Seidler 1923</xref>, <xref ref-type="bibr" rid="B72">Fauvel 1933</xref>, <xref ref-type="bibr" rid="B243">Wesenberg-Lund 1949</xref>, <xref ref-type="bibr" rid="B75">Fauvel 1955</xref>, <xref ref-type="bibr" rid="B143">Mohammad 1971</xref>, <xref ref-type="bibr" rid="B50">Day 1975</xref>: figs 2 g–k, <xref ref-type="bibr" rid="B5">Amoureux et al. 1978</xref>, <xref ref-type="bibr" rid="B95">Hanley and Burke 1991</xref>: fig 20, <xref ref-type="bibr" rid="B116">Imajima 1997</xref>: figs 45–46, <xref ref-type="bibr" rid="B177">Rasheed and Mustaquim 2003</xref>: figs 7–8, <xref ref-type="bibr" rid="B16">Barnich et al. 2004</xref>.</comment></tp:nomenclature-citation><tp:nomenclature-citation><tp:taxon-name><tp:taxon-name-part taxon-name-part-type="genus">Lepidonotus</tp:taxon-name-part> <tp:taxon-name-part taxon-name-part-type="species">tenuisetosus</tp:taxon-name-part></tp:taxon-name><comment>. — <xref ref-type="bibr" rid="B143">Mohammad 1971</xref>: 288, <xref ref-type="bibr" rid="B89">Gravier 1902</xref>.</comment></tp:nomenclature-citation></tp:nomenclature-citation-list></tp:nomenclature><tp:treatment-sec sec-type="Diagnosis"><title>Diagnosis.</title><p>With two nuchal nodules and without nuchal folds; black pigmentation on antennae, cirrophores and tentaculophores; elytra with dark pigmentation; elytral surface reticulate, with oval to rounded macro- and microtubercles, anterior ones flattened, smooth or carinate, central and posterolateral ones warty; margin with fringing papillae; neurochaetae bidentate.</p></tp:treatment-sec><tp:treatment-sec sec-type="Description"><title>Description.</title><p>Body elongated, flattened dorsoventrally, subrectangular in cross-section; 2 mm in length, including palps and pygidial cirri; 26 chaetigerous segments, and pygidium (Figure <xref ref-type="fig" rid="F2">2a–b</xref>). Prostomium bilobed, rounded to hexagonal, lateral antenna with terminal insertion (Figure <xref ref-type="fig" rid="F3">3a</xref>). Two pairs of eyes; anterior pair dorsolateral, near widest portion of prostomium, posterior pair near posterior end of prostomium, converging towards midline, buccal segment without nuchal fold, but with pair of nuchal nodules (Figure <xref ref-type="fig" rid="F3">3a–b</xref>). Median and lateral antennae, tentacular and dorsal cirri with two dark rings (Figure <xref ref-type="fig" rid="F2">2a</xref>), both having subdistal swelling, culminating abruptly in sharp point; ceratophores cylindrical, median antenna larger than lateral antennae. Pair of palps, slightly smaller than median antenna, culminating in thin point, with 8 longitudinal rows of papillae.</p><fig id="F2" position="float" orientation="portrait"><label>Figure 2.</label><caption><p><bold>A</bold> Anterior end of <italic><tp:taxon-name><tp:taxon-name-part taxon-name-part-type="genus">Lepidonotus</tp:taxon-name-part> <tp:taxon-name-part taxon-name-part-type="species">carinulatus</tp:taxon-name-part></tp:taxon-name></italic> showing the dark ring in the antennae and tentacular cirrus (anterodorsal view of the prostomium) <bold>B</bold> Anterior end showing the dorsal anus in the last chaetigerous segment. Scale bars: 1 mm (<bold>A, B</bold>). (p, palp; ma, median antennae; la, lateral antennae; tc, tentacular cirri; pr, prostomium; nn, nuchal nodules; dc. Dorsal cirrus; e, elytra; pl, papillae; a, anus; ac, anal cirri.</p></caption><graphic xmlns:xlink="http://www.w3.org/1999/xlink" xlink:href="zookeys-533-063-g002.jpg" position="float" orientation="portrait" xlink:type="simple" id="oo_64082.jpg"/></fig><fig id="F3" position="float" orientation="portrait"><label>Figure 3.</label><caption><p><italic><tp:taxon-name><tp:taxon-name-part taxon-name-part-type="genus">Lepidonotus</tp:taxon-name-part> <tp:taxon-name-part taxon-name-part-type="species">carinulatus</tp:taxon-name-part></tp:taxon-name></italic> <bold>A</bold> pair of nuchal nodules on 2nd segment in dorsal anterior view <bold>B</bold> right parapodia of 4th segment, dorsal view <bold>C</bold> notochaetae, dorsal view <bold>D</bold> neurochaetae, ventral view <bold>E</bold> first right elytra, dorsal view <bold>F–G</bold> macrotubercle <bold>H</bold> microtubercles <bold>I</bold> right elytra of 5th segment <bold>J</bold> macrotubercle. Scale bars: 1 mm (<bold>A</bold>); 0,5 mm (<bold>B–D</bold>), 0.05 mm (<bold>E–J</bold>).</p></caption><graphic xmlns:xlink="http://www.w3.org/1999/xlink" xlink:href="zookeys-533-063-g003.jpg" position="float" orientation="portrait" xlink:type="simple" id="oo_64083.jpg"/></fig><p>Tentacular segment with two pairs of cylindrical tentaculophores, with three prostomial chaetae on anterodorsal bases. Buccal cirri larger than ventral cirri, with cylindrical cirrophores. Pharynx with nine pairs of papillae and two pairs of maxillae. Facial tubercle present. Dorsal cirri with same coloration as median antenna, larger than ventral cirri, with cylindrical cirrophores.</p><p>Parapodia biramous (Figure <xref ref-type="fig" rid="F3">3b</xref>), prechaetal lobe quadrate or subtriangular, postchaetal lobe short and subtriangular, both with acicula; short notopodia on anterodorsal side of neuropodia. Notochaetae spinous, superior row slender, serrated on convex side (Figure <xref ref-type="fig" rid="F3">3c</xref>). Neuropodia large, truncate, distally cleft with prechaetal lobe slightly longer than poschaetal lobe. Neurochaetae stouter than notochaetae, falcate, subdistally thickened, with several rows of spines, distal spines usually much larger than basal ones, and bidentate tips with small secondary tooth (Figure <xref ref-type="fig" rid="F3">3d</xref>).</p><p>Twelve pairs of elytra, covering dorsum entirely, with dark-brown pigmentation; pairs until last chaetiger segment following order: 2, 4, 5, 7, 9, 11, 13, 15, 17, 19, 21 and 23; long papillae along external edge. First three pairs of elytrae more ornate, with tubercles (Figure <xref ref-type="fig" rid="F3">3e</xref>); on 11th and 12th pair with ornamentation similar to that in first pair. Most carinate macrotubercles in central region (Figure <xref ref-type="fig" rid="F3">3f–g</xref>), surrounded by microtubercles (Figure <xref ref-type="fig" rid="F3">3h</xref>); after 4th or 5th pair (Figure <xref ref-type="fig" rid="F3">3i</xref>), small warty tubercles give impression of smooth elytra (Figure <xref ref-type="fig" rid="F3">3j</xref>).</p><p>Nephridial papillae starting from chaetiger 7, with peduncular aspect. Short ventral cirri with thin tip; pair of long anal cirri with same coloration as median antenna; dorsal anus in last chaetiger segment (Figure <xref ref-type="fig" rid="F2">2b</xref>).</p></tp:treatment-sec><tp:treatment-sec sec-type="Habitat"><title>Habitat.</title><p>Recorded between the intertidal and 60 m; elsewhere reported down to 200 m (<xref ref-type="bibr" rid="B108">Hartmann-Schröder and Hartmann 1991</xref>, <xref ref-type="bibr" rid="B239">Wehe 2006</xref>).</p></tp:treatment-sec><tp:treatment-sec sec-type="Syntype"><title>Syntype.</title><p><named-content xmlns:xlink="http://www.w3.org/1999/xlink" content-type="dwc:institutional_code" xlink:type="simple">ZMB</named-content> 1071.</p></tp:treatment-sec><tp:treatment-sec sec-type="Type locality"><title>Type locality.</title><p>Bohol, Philippines.</p></tp:treatment-sec><tp:treatment-sec sec-type="Distribution"><title>Distribution.</title><p>Red Sea, Arabian Sea: Socotra Archipelago, Gulf of Oman, Arabian Gulf. Elsewhere: Indo-West Pacific: Madagascar, Sri Lanka, Indonesia, Philippines, Hong Kong, South China Sea, Australia, New Caledonia, Japan (<xref ref-type="bibr" rid="B246">Willey 1905</xref>, <xref ref-type="bibr" rid="B74">Fauvel 1953</xref>, <xref ref-type="bibr" rid="B95">Hanley and Burke 1991</xref>, <xref ref-type="bibr" rid="B94">Hanley 1992</xref>, <xref ref-type="bibr" rid="B116">Imajima 1997</xref>, <xref ref-type="bibr" rid="B16">Barnich et al. 2004</xref>).</p><p>New records: Coast of Paraíba, Brazil: Pedra da Galé, Pitimbú (<named-content xmlns:xlink="http://www.w3.org/1999/xlink" content-type="dwc:verbatimCoordinates" xlink:type="simple">07°28'17"S, 34°47'26"W</named-content>), POLY–<named-content xmlns:xlink="http://www.w3.org/1999/xlink" content-type="dwc:institutional_code" xlink:type="simple">UFPB</named-content> 1501; Rio Mamanguape (<named-content xmlns:xlink="http://www.w3.org/1999/xlink" content-type="dwc:verbatimCoordinates" xlink:type="simple">06°48'44"S, 34°54'48"W</named-content>), POLY–<named-content xmlns:xlink="http://www.w3.org/1999/xlink" content-type="dwc:institutional_code" xlink:type="simple">UFPB</named-content> 1502, 1503.</p></tp:treatment-sec><tp:treatment-sec sec-type="Remarks"><title>Remarks.</title><p><xref ref-type="bibr" rid="B255">Zenetos et al. (2010)</xref> assigned <italic><tp:taxon-name><tp:taxon-name-part taxon-name-part-type="genus">Lepidonotus</tp:taxon-name-part> <tp:taxon-name-part taxon-name-part-type="species">carinulatus</tp:taxon-name-part></tp:taxon-name></italic> as an exotic species with an origin in the Indo-Pacific/Red Sea. Its establishment success in the Mediterranean is questionable, because its description, based on local specimens, was insufficient. It is an exotic species in Brazilian waters with casual establishment success; because only the present records are known, it is presumed to be non-established in the Mediterranean area (<xref ref-type="bibr" rid="B255">Zenetos et al. 2010</xref>).</p><!--PageBreak--></tp:treatment-sec><ref-list><ref id="B93"><mixed-citation xmlns:xlink="http://www.w3.org/1999/xlink" xlink:type="simple"><person-group><name name-style="western"><surname>Grube</surname><given-names>E</given-names></name></person-group> (<year>1869</year>) <article-title>Beschreibungen neuer oder weniger bekannter von Hrn. Ehrenberg gesammelter Anneliden des rothen Meeres.</article-title> <source>Monatsberichte der Königlich Preussischen Akademie der Wissenschaften zu Berlin aus dem Jahre</source> <volume>1869</volume>: <fpage>484</fpage>–<lpage>521</lpage>. <comment>[imprinted year 1870, but published in 1869 acc. to The Zoological Record 1870 (vol. 6) for the year 1869]</comment> </mixed-citation></ref><ref id="B92"><mixed-citation xmlns:xlink="http://www.w3.org/1999/xlink" xlink:type="simple"><person-group><name name-style="western"><surname>Grube</surname><given-names>AE</given-names></name></person-group> (<year>1878</year>) <article-title>Annulata Semperiana. Beiträge zur Kenntnis der Anneliden-fauna der Philippinen nach den von Hernn Prof. Semper mitgebrachten Sammlungen.</article-title> <source>Mémoires de l‘ Academie Imperialede Saint Petersburg</source> <series>Series 7</series> <volume>25</volume>: <fpage>1</fpage>–<lpage>300</lpage>. </mixed-citation></ref><ref id="B246"><mixed-citation xmlns:xlink="http://www.w3.org/1999/xlink" xlink:type="simple"><person-group><name name-style="western"><surname>Willey</surname><given-names>A</given-names></name></person-group> (<year>1905</year>) <article-title>Report on the <tp:taxon-name><tp:taxon-name-part taxon-name-part-type="class">Polychaeta</tp:taxon-name-part></tp:taxon-name> collected by Professor Herdman, at Ceylon, in 1902.</article-title> <source>Ceylon Pearl Oyster Fisheries Supplementary Reports</source> <volume>30</volume>: <fpage>243</fpage>–<lpage>324</lpage>. </mixed-citation></ref><ref id="B67"><mixed-citation xmlns:xlink="http://www.w3.org/1999/xlink" xlink:type="simple"><person-group><name name-style="western"><surname>Fauvel</surname><given-names>P</given-names></name></person-group> (<year>1911</year>) <article-title>Annélides polychètes du Golfe Persique recueillis par M. M. Bogoyawlewsky.</article-title> <source>Archives de Zoologie Expérimentale et Génerale</source> <volume>5</volume>(<issue>6</issue>): <fpage>353</fpage>–<lpage>439</lpage>. </mixed-citation></ref><ref id="B68"><mixed-citation xmlns:xlink="http://www.w3.org/1999/xlink" xlink:type="simple"><person-group><name name-style="western"><surname>Fauvel</surname><given-names>P</given-names></name></person-group> (<year>1918</year>) <article-title>Annélides polychètes des côtes d’Arabie récoltées par M. Ch. Pérez.</article-title> <source>Bulletin du Muséum d’Histoire Naturelle</source> <volume>24</volume>(<issue>5</issue>): <fpage>329</fpage>–<lpage>344</lpage>. </mixed-citation></ref><ref id="B69"><mixed-citation xmlns:xlink="http://www.w3.org/1999/xlink" xlink:type="simple"><person-group><name name-style="western"><surname>Fauvel</surname><given-names>P</given-names></name></person-group> (<year>1919a</year>) <article-title>Annélides polychètes de Madagascar, de Djibouti et du Golfe Persique.</article-title> <source>Archives de Zoologie Expérimentale et Génerale</source> <volume>58</volume>(<issue>347</issue>): <fpage>315</fpage>–<lpage>473</lpage>. </mixed-citation></ref><ref id="B10"><mixed-citation xmlns:xlink="http://www.w3.org/1999/xlink" xlink:type="simple"><person-group><name name-style="western"><surname>Augener</surname><given-names>H</given-names></name></person-group> (<year>1922</year>) <article-title>Revision der australischen Polychaeten-Typen von Kinberg.</article-title> <source>Arkiv för Zoologi</source> <volume>14</volume>(<issue>8</issue>): <fpage>1</fpage>–<lpage>42</lpage>. </mixed-citation></ref><ref id="B203"><mixed-citation xmlns:xlink="http://www.w3.org/1999/xlink" xlink:type="simple"><person-group><name name-style="western"><surname>Seidler</surname><given-names>HJ</given-names></name></person-group> (<year>1923</year>) <article-title>Beiträge zur Kenntnis der Polynoiden I.</article-title> <source>Archiv für Naturgeschichte</source> <volume>89</volume>(<issue>Abt. A/11</issue>): <fpage>1</fpage>–<lpage>217</lpage>. </mixed-citation></ref><ref id="B72"><mixed-citation xmlns:xlink="http://www.w3.org/1999/xlink" xlink:type="simple"><person-group><name name-style="western"><surname>Fauvel</surname><given-names>P</given-names></name></person-group> (<year>1933</year>) <article-title>Annélides polychètes du Golfe du Pei Tcheu Ly de la collection du Musée Hoangho Pai-ho.Récoltées par le R. P. Leroy, S. J. et le R. P. Licent S. J.</article-title> <source>Publications du Musée Hoangho Paiho de TienTsin</source> <volume>15</volume>: <fpage>1</fpage>–<lpage>67</lpage>. </mixed-citation></ref><ref id="B243"><mixed-citation xmlns:xlink="http://www.w3.org/1999/xlink" xlink:type="simple"><person-group><name name-style="western"><surname>Wesenberg-Lund</surname><given-names>E</given-names></name></person-group> (<year>1949</year>) <article-title>Polychaetes of the Iranian Gulf.</article-title> In: <person-group><name name-style="western"><surname>Jessen</surname><given-names>K</given-names></name><name name-style="western"><surname>Spärck</surname><given-names>R</given-names></name></person-group> (<role>Eds</role>) <source>Danish scientific investigations in Iran</source> <volume>4</volume>: <fpage>247</fpage>–<lpage>400</lpage>. </mixed-citation></ref><ref id="B75"><mixed-citation xmlns:xlink="http://www.w3.org/1999/xlink" xlink:type="simple"><person-group><name name-style="western"><surname>Fauvel</surname><given-names>P</given-names></name></person-group> (<year>1955</year>) <article-title>Résultats scientifiques des campagnes de la “Calypso”. I. Campagne en Mer Rouge (1951–1952).</article-title> <source>Annales de l’Institute Océanographique Paris</source> <volume>30</volume>: <fpage>100</fpage>–<lpage>120</lpage>. </mixed-citation></ref><ref id="B143"><mixed-citation xmlns:xlink="http://www.w3.org/1999/xlink" xlink:type="simple"><person-group><name name-style="western"><surname>Mohammad</surname><given-names>MBM</given-names></name></person-group> (<year>1971</year>) <article-title>Intertidal polychaetes from Kuwait Arabian Gulf, with descriptions of three new species.</article-title> <source>Journal of Zoology London</source> <volume>163</volume>: <fpage>285</fpage>–<lpage>303</lpage>. doi: <ext-link xlink:type="simple" ext-link-type="doi" xlink:href="10.1111/j.1469-7998.1971.tb04536.x">10.1111/j.1469-7998.1971.tb04536.x</ext-link> </mixed-citation></ref><ref id="B50"><mixed-citation xmlns:xlink="http://www.w3.org/1999/xlink" xlink:type="simple"><person-group><name name-style="western"><surname>Day</surname><given-names>JH</given-names></name></person-group> (<year>1975</year>) <article-title>On a collection of <tp:taxon-name><tp:taxon-name-part taxon-name-part-type="class">Polychaeta</tp:taxon-name-part></tp:taxon-name> from intertidal and shallow reefs near Perth, Western Australia.</article-title> <source>Records of the Western Australian Museum</source> <volume>3</volume>(<issue>3</issue>): <fpage>167</fpage>–<lpage>208</lpage>. </mixed-citation></ref><ref id="B5"><mixed-citation xmlns:xlink="http://www.w3.org/1999/xlink" xlink:type="simple"><person-group><name name-style="western"><surname>Amoureux</surname><given-names>L</given-names></name><name name-style="western"><surname>Rullier</surname><given-names>F</given-names></name><name name-style="western"><surname>Fishelson</surname><given-names>L</given-names></name></person-group> (<year>1978</year>) <article-title>Systématique et écologie d’annélides polychètes de la Presqu’il du Sinai.</article-title> <source>Israel Journal of Zoology</source> <volume>27</volume>: <fpage>57</fpage>–<lpage>163</lpage>. </mixed-citation></ref><ref id="B95"><mixed-citation xmlns:xlink="http://www.w3.org/1999/xlink" xlink:type="simple"><person-group><name name-style="western"><surname>Hanley</surname><given-names>JR</given-names></name><name name-style="western"><surname>Burke</surname><given-names>M</given-names></name></person-group> (<year>1991</year>) <article-title><tp:taxon-name><tp:taxon-name-part taxon-name-part-type="class">Polychaeta</tp:taxon-name-part></tp:taxon-name> <tp:taxon-name><tp:taxon-name-part taxon-name-part-type="family">Polynoidae</tp:taxon-name-part></tp:taxon-name>: Scaleworms of the Chesterfield Island and Fairways Reefs, Coral Sea.</article-title> <source>Mémoires du Muséum National d‘Histoire Naturelle</source> <series>Series A</series> <volume>151</volume>: <fpage>9</fpage>–<lpage>82</lpage>. </mixed-citation></ref><ref id="B116"><mixed-citation xmlns:xlink="http://www.w3.org/1999/xlink" xlink:type="simple"><person-group><name name-style="western"><surname>Imajima</surname><given-names>M</given-names></name></person-group> (<year>1997</year>) <article-title>Polychaetous annelids from Sagami Bay and Sagami Sea collected by the emperor Showa of Japan and deposited at the Showa Memorial Institute, National Science Museum, Tokyo. Families <tp:taxon-name><tp:taxon-name-part taxon-name-part-type="family">Polynoidae</tp:taxon-name-part></tp:taxon-name> and <tp:taxon-name><tp:taxon-name-part taxon-name-part-type="family">Acoetidae</tp:taxon-name-part></tp:taxon-name>.</article-title> <source>National Science Museum Monographs</source> <volume>13</volume>: <fpage>1</fpage>–<lpage>131</lpage>. </mixed-citation></ref><ref id="B177"><mixed-citation xmlns:xlink="http://www.w3.org/1999/xlink" xlink:type="simple"><person-group><name name-style="western"><surname>Rasheed</surname><given-names>S</given-names></name><name name-style="western"><surname>Mustaquim</surname><given-names>J</given-names></name></person-group> (<year>2003</year>) <article-title>Scale bearing worms (<tp:taxon-name><tp:taxon-name-part taxon-name-part-type="phylum">Annelida</tp:taxon-name-part></tp:taxon-name>: <tp:taxon-name><tp:taxon-name-part taxon-name-part-type="class">Polychaeta</tp:taxon-name-part></tp:taxon-name>) of the family <tp:taxon-name><tp:taxon-name-part taxon-name-part-type="family">Polynoidae</tp:taxon-name-part></tp:taxon-name> from the coastal waters of Pakistan.</article-title> <source>Pakistan Journal of Marine Sciences</source> <volume>12</volume>: <fpage>49</fpage>–<lpage>82</lpage>. </mixed-citation></ref><ref id="B16"><mixed-citation xmlns:xlink="http://www.w3.org/1999/xlink" xlink:type="simple"><person-group><name name-style="western"><surname>Barnich</surname><given-names>R</given-names></name><name name-style="western"><surname>Fiege</surname><given-names>D</given-names></name><name name-style="western"><surname>Sun</surname><given-names>RP</given-names></name></person-group> (<year>2004</year>) <article-title><tp:taxon-name><tp:taxon-name-part taxon-name-part-type="class">Polychaeta</tp:taxon-name-part></tp:taxon-name> (<tp:taxon-name><tp:taxon-name-part taxon-name-part-type="phylum">Annelida</tp:taxon-name-part></tp:taxon-name>) of Hainan Island, South China Sea. Part III. <tp:taxon-name><tp:taxon-name-part taxon-name-part-type="suborder">Aphroditoidea</tp:taxon-name-part></tp:taxon-name>.</article-title> <source>Species Diversity</source> <volume>9</volume>: <fpage>285</fpage>–<lpage>329</lpage>. </mixed-citation></ref><ref id="B89"><mixed-citation xmlns:xlink="http://www.w3.org/1999/xlink" xlink:type="simple"><person-group><name name-style="western"><surname>Gravier</surname><given-names>C</given-names></name></person-group> (<year>1902</year>) <article-title>Contribution à l’ étude des annélides polychètes de la Mer Rouge.</article-title> <source>Nouvelles Archives du Museum d’ Histoire Naturelle de Paris</source> <series>Series 4</series> <volume>3</volume>: <fpage>147</fpage>–<lpage>268</lpage>. </mixed-citation></ref><ref id="B108"><mixed-citation xmlns:xlink="http://www.w3.org/1999/xlink" xlink:type="simple"><person-group><name name-style="western"><surname>Hartmann-Schröder</surname><given-names>G</given-names></name><name name-style="western"><surname>Hartmann</surname><given-names>G</given-names></name></person-group> (<year>1991</year>) <article-title>Zur Kenntnis des Eulitorals der australischen Küsten unter besonderer Berücksichtigung der Polychaeten und Ostracoden. Teil 16. Die Polychaeten der subtropisch-tropischen bis tropischen Ostküste Australiens zwischen Maclean (New South Wales) und Gladstone (Queensland) sowie von Heron Island (Großes Barriere Riff).</article-title> <source>Mitteilungen aus dem Hamburgischen Zoologischen Museum und Institut</source> <volume>88</volume>: <fpage>17</fpage>–<lpage>71</lpage>. </mixed-citation></ref><ref id="B239"><mixed-citation xmlns:xlink="http://www.w3.org/1999/xlink" xlink:type="simple"><person-group><name name-style="western"><surname>Wehe</surname><given-names>T</given-names></name></person-group> (<year>2006</year>) <article-title>Revision of scale worms (<tp:taxon-name><tp:taxon-name-part taxon-name-part-type="class">Polychaeta</tp:taxon-name-part></tp:taxon-name>: <tp:taxon-name><tp:taxon-name-part taxon-name-part-type="suborder">Aphroditoidea</tp:taxon-name-part></tp:taxon-name>) occurring in the seas surrounding the Arabian Peninsula, Part 1. <tp:taxon-name><tp:taxon-name-part taxon-name-part-type="family">Polynoidae</tp:taxon-name-part></tp:taxon-name>.</article-title> <source>Fauna of Arabia</source> <volume>22</volume>: <fpage>23</fpage>–<lpage>197</lpage>. </mixed-citation></ref><ref id="B74"><mixed-citation xmlns:xlink="http://www.w3.org/1999/xlink" xlink:type="simple"><person-group><name name-style="western"><surname>Fauvel</surname><given-names>P</given-names></name></person-group> (<year>1953</year>) <article-title><tp:taxon-name><tp:taxon-name-part taxon-name-part-type="phylum">Annelida</tp:taxon-name-part></tp:taxon-name> <tp:taxon-name><tp:taxon-name-part taxon-name-part-type="class">Polychaeta</tp:taxon-name-part></tp:taxon-name>.</article-title> In: <person-group><name name-style="western"><surname>Seymour-Sewell</surname><given-names>RB</given-names></name></person-group> (<role>Ed.</role>) <source>The fauna of British India including Pakistan, Ceylon, Burma and Malaya</source>. <publisher-name>Indian</publisher-name>, <publisher-loc>Allahabad</publisher-loc>, <fpage>480</fpage>–<lpage>507</lpage>. </mixed-citation></ref><ref id="B94"><mixed-citation xmlns:xlink="http://www.w3.org/1999/xlink" xlink:type="simple"><person-group><name name-style="western"><surname>Hanley</surname><given-names>JR</given-names></name></person-group> (<year>1992</year>) <article-title>Checklist of scaleworms (<tp:taxon-name><tp:taxon-name-part taxon-name-part-type="class">Polychaeta</tp:taxon-name-part></tp:taxon-name>: <tp:taxon-name><tp:taxon-name-part taxon-name-part-type="family">Polynoidae</tp:taxon-name-part></tp:taxon-name>) from Hong Kong.</article-title> In: <person-group><name name-style="western"><surname>Morton</surname><given-names>B</given-names></name></person-group> (<role>Ed.</role>) <issue-title>The marine flora and fauna of Hong Kong and southern China III.</issue-title> <volume>Volume 1</volume>. <source>Proceedings of the Fourth International Marine Biological Workshop: The marine flora and fauna of Hong Kong and southern China</source>, <conf-loc>Hong Kong</conf-loc>, <conf-date>11–29 April 1989</conf-date>. <publisher-name>Hong Kong University Press</publisher-name>, <publisher-loc>Hong Kong</publisher-loc>, <fpage>361</fpage>–<lpage>369</lpage>. </mixed-citation></ref><ref id="B255"><mixed-citation xmlns:xlink="http://www.w3.org/1999/xlink" xlink:type="simple"><person-group><name name-style="western"><surname>Zenetos</surname><given-names>A</given-names></name><name name-style="western"><surname>Verlaque</surname><given-names>M</given-names></name><name name-style="western"><surname>Gofas</surname><given-names>S</given-names></name><name name-style="western"><surname>Çinar</surname><given-names>ME</given-names></name><name name-style="western"><surname>Garcia Raso</surname><given-names>E</given-names></name><name name-style="western"><surname>Azzuro</surname><given-names>E</given-names></name><name name-style="western"><surname>Bilecenoglu</surname><given-names>M</given-names></name><name name-style="western"><surname>Froglia</surname><given-names>C</given-names></name><name name-style="western"><surname>Siokou</surname><given-names>I</given-names></name><name name-style="western"><surname>Bianchi</surname><given-names>CN</given-names></name><name name-style="western"><surname>Morri</surname><given-names>C</given-names></name><name name-style="western"><surname>Sfriso</surname><given-names>A</given-names></name><name name-style="western"><surname>San Martin</surname><given-names>G</given-names></name><name name-style="western"><surname>Giangrande</surname><given-names>A</given-names></name><name name-style="western"><surname>Katagan</surname><given-names>T</given-names></name><name name-style="western"><surname>Ballesteros</surname><given-names>E</given-names></name><name name-style="western"><surname>Ramos Espla</surname><given-names>A</given-names></name><name name-style="western"><surname>Mastrototaro</surname><given-names>F</given-names></name><name name-style="western"><surname>Ocana</surname><given-names>O</given-names></name><name name-style="western"><surname>Zingone</surname><given-names>A</given-names></name><name name-style="western"><surname>Cantone</surname><given-names>G</given-names></name><name name-style="western"><surname>Gambi</surname><given-names>MC</given-names></name><name name-style="western"><surname>Streftaris</surname><given-names>N</given-names></name></person-group> (<year>2010</year>) <article-title>Alien species in the Mediterranean MSFD areas by 2010. Part 1. Spatial distribution.</article-title> <source>Mediterranean Marine Science</source> <volume>11</volume>: <fpage>381</fpage>–<lpage>493</lpage>. doi: <ext-link xlink:type="simple" ext-link-type="doi" xlink:href="10.12681/mms.87">10.12681/mms.87</ext-link></mixed-citation></ref></ref-list></tp:taxon-treatment>
