# Supplementary material for: A catalogue of the scaleworm genus Lepidonotus (Polynoidae, Polychaeta) from South America, with two new records for Brazilian waters
Source: Zookeys. 2015 Nov 9;(533):63–98. doi: 10.3897/zookeys.533.6184 (PMC4669924; doi:10.3897/zookeys.533.6184)
Supplement: XML Treatment for Lepidonotus crosslandi [file zookeys.533.6184-treatment7.xml]

<!DOCTYPE tp:taxon-treatment
  PUBLIC "-//TaxonX//DTD Taxonomic Treatment Publishing DTD v0 20100105//EN" "tax-treatment-NSO.dtd">
<tp:taxon-treatment xmlns:tp="http://www.plazi.org/taxpub"><tp:treatment-meta><kwd-group><label>Taxon classification</label><kwd><named-content content-type="kingdom">Animalia</named-content></kwd><kwd><named-content content-type="order">Phyllodocida</named-content></kwd><kwd><named-content content-type="family">Polynoidae</named-content></kwd></kwd-group><mixed-citation publication-type="journal"><person-group><name><surname>De Assis</surname><given-names>José Eriberto</given-names></name><name><surname>de Brito</surname><given-names>Rafael Justino</given-names></name><name><surname>Christoffersen</surname><given-names>Martin Lindsey</given-names></name><name><surname>de Souza</surname><given-names>José Roberto Botelho</given-names></name></person-group><article-title>A catalogue of the scaleworm genus <italic><tp:taxon-name><tp:taxon-name-part taxon-name-part-type="genus">Lepidonotus</tp:taxon-name-part></tp:taxon-name></italic> (<tp:taxon-name><tp:taxon-name-part taxon-name-part-type="family">Polynoidae</tp:taxon-name-part></tp:taxon-name>, <tp:taxon-name><tp:taxon-name-part taxon-name-part-type="class">Polychaeta</tp:taxon-name-part></tp:taxon-name>) from South America, with two new records for Brazilian waters</article-title><source>Zookeys</source><day>9</day><month>11</month><year>2015</year><volume>2015</volume><issue>533</issue><fpage>63</fpage><lpage>98</lpage><pub-id pub-id-type="doi">10.3897/zookeys.533.6184</pub-id></mixed-citation></tp:treatment-meta><tp:nomenclature><label>6.</label><tp:taxon-name>
                            <tp:taxon-name-part taxon-name-part-type="genus">Lepidonotus</tp:taxon-name-part>
                            <tp:taxon-name-part taxon-name-part-type="species">crosslandi</tp:taxon-name-part>
                        </tp:taxon-name><tp:taxon-authority>Monro, 1928</tp:taxon-authority><tp:nomenclature-citation-list><tp:nomenclature-citation><tp:taxon-name><tp:taxon-name-part taxon-name-part-type="genus">Lepidonotus</tp:taxon-name-part> <tp:taxon-name-part taxon-name-part-type="species">crosslandi</tp:taxon-name-part></tp:taxon-name><comment> Monro, 1928: 553–555, figs 1–4 (Callao and Bahia Independencia, Peru).-<xref ref-type="bibr" rid="B96">Hartman 1939</xref>: 109, pl. 5, figs 62–69, <xref ref-type="bibr" rid="B103">1959</xref>.-<xref ref-type="bibr" rid="B66">Fauchald and Reimer 1975</xref>: 80 (Panama).-<xref ref-type="bibr" rid="B179">Reimer 1976</xref>: 242 (Pacific Panama).-<xref ref-type="bibr" rid="B64">Fauchald 1977</xref>: 6 (Pacific Panama).-<xref ref-type="bibr" rid="B235">Von Prahl et al. 1979</xref> (Pacific Colombia).-<xref ref-type="bibr" rid="B39">Cruz et al. 1980</xref>: 92 (Ecuador).-<xref ref-type="bibr" rid="B132">Laverde-Castillo 1986</xref> (Colombian Pacific).-<xref ref-type="bibr" rid="B186">Rivera 2008</xref>: 23 (El Salvador).</comment></tp:nomenclature-citation><!--PageBreak--></tp:nomenclature-citation-list></tp:nomenclature><tp:treatment-sec sec-type="Holotype"><title>Holotype.</title><p><named-content xmlns:xlink="http://www.w3.org/1999/xlink" content-type="dwc:institutional_code" xlink:type="simple">USNM</named-content> 54378.</p></tp:treatment-sec><tp:treatment-sec sec-type="Type locality"><title>Type locality.</title><p>Balboa and Taboga, Panama.</p></tp:treatment-sec><tp:treatment-sec sec-type="Distribution"><title>Distribution.</title><p>El Salvador to Peru.</p></tp:treatment-sec><ref-list><ref id="B96"><mixed-citation xmlns:xlink="http://www.w3.org/1999/xlink" xlink:type="simple"><person-group><name name-style="western"><surname>Hartman</surname><given-names>O</given-names></name></person-group> (<year>1939</year>) <article-title>Polychaetous annelids, Part 1. <tp:taxon-name><tp:taxon-name-part taxon-name-part-type="family">Aphroditidae</tp:taxon-name-part></tp:taxon-name> to <tp:taxon-name><tp:taxon-name-part taxon-name-part-type="family">Pisionidae</tp:taxon-name-part></tp:taxon-name>.</article-title> <source>Reports of the Allan Hancock Pacific Expedition</source> <volume>7</volume>: <fpage>1</fpage>–<lpage>156</lpage>. </mixed-citation></ref><ref id="B103"><mixed-citation xmlns:xlink="http://www.w3.org/1999/xlink" xlink:type="simple"><person-group><name name-style="western"><surname>Hartman</surname><given-names>O</given-names></name></person-group> (<year>1959</year>) <article-title>Catalogue of the polychaetous annelids of the world.Parts 1 and 2.</article-title> <source>Occasional Papers of the Allan Hancock Foundation</source> <volume>23</volume>: <fpage>1</fpage>–<lpage>628</lpage>. </mixed-citation></ref><ref id="B66"><mixed-citation xmlns:xlink="http://www.w3.org/1999/xlink" xlink:type="simple"><person-group><name name-style="western"><surname>Fauchald</surname><given-names>K</given-names></name><name name-style="western"><surname>Reimer</surname><given-names>AA</given-names></name></person-group> (<year>1975</year>) <article-title>Clave de poliquetos panameños con la inclusion de una clave para todas las familias del mundo.</article-title> <source>Boletin del Instituto Oceanografico Universidad de Oriente Cumana</source> <volume>14</volume>: <fpage>71</fpage>–<lpage>94</lpage>. </mixed-citation></ref><ref id="B179"><mixed-citation xmlns:xlink="http://www.w3.org/1999/xlink" xlink:type="simple"><person-group><name name-style="western"><surname>Reimer</surname><given-names>AA</given-names></name></person-group> (<year>1976</year>) <article-title>Succession of invertebrates in vacant tests of <italic><tp:taxon-name><tp:taxon-name-part taxon-name-part-type="genus">Tetraclita</tp:taxon-name-part> <tp:taxon-name-part taxon-name-part-type="species">stalactifera</tp:taxon-name-part> <tp:taxon-name-part taxon-name-part-type="subspecies">panamensis</tp:taxon-name-part></tp:taxon-name></italic>.</article-title> <source>Marine Biology</source> <volume>35</volume>: <fpage>239</fpage>–<lpage>251</lpage>. doi: <ext-link xlink:type="simple" ext-link-type="doi" xlink:href="10.1007/BF00396872">10.1007/BF00396872</ext-link> </mixed-citation></ref><ref id="B64"><mixed-citation xmlns:xlink="http://www.w3.org/1999/xlink" xlink:type="simple"><person-group><name name-style="western"><surname>Fauchald</surname><given-names>K</given-names></name></person-group> (<year>1977</year>) <article-title>Polychaetes from intertidal areas in Panama with a review of previous shallow-water records.</article-title> <source>Smithsonian Contributions to Zoology</source> <volume>221</volume>: <fpage>1</fpage>–<lpage>81</lpage>. doi: <ext-link xlink:type="simple" ext-link-type="doi" xlink:href="10.5479/si.00810282.221">10.5479/si.00810282.221</ext-link> </mixed-citation></ref><ref id="B235"><mixed-citation xmlns:xlink="http://www.w3.org/1999/xlink" xlink:type="simple"><person-group><name name-style="western"><surname>Von Prahl</surname><given-names>H</given-names></name><name name-style="western"><surname>Guhl</surname><given-names>F</given-names></name><name name-style="western"><surname>Gröl</surname><given-names>M</given-names></name></person-group> (<year>1979</year>) <article-title>Poliquetos de Gorgona.</article-title> In: <person-group><name name-style="western"><surname>Von Prahl</surname><given-names>H</given-names></name><name name-style="western"><surname>Guhl</surname><given-names>F</given-names></name><name name-style="western"><surname>Gröl</surname><given-names>M</given-names></name></person-group> (<role>Eds</role>) <source>Gorgona</source>. <publisher-name>Futura</publisher-name>, <publisher-loc>Bogotá</publisher-loc>, <fpage>131</fpage>–<lpage>140</lpage>. </mixed-citation></ref><ref id="B39"><mixed-citation xmlns:xlink="http://www.w3.org/1999/xlink" xlink:type="simple"><person-group><name name-style="western"><surname>Cruz</surname><given-names>M</given-names></name><name name-style="western"><surname>Gonzalez</surname><given-names>M</given-names></name><name name-style="western"><surname>Gualancañay</surname><given-names>E</given-names></name><name name-style="western"><surname>Villamar</surname><given-names>F</given-names></name></person-group> (<year>1980</year>) <article-title>Lista de la fauna sublitoral bentonica del Estero Salado Inferior, Ecuador.</article-title> <source>Acta Oceanográfica del Pacìfico</source> <volume>1</volume>: <fpage>82</fpage>–<lpage>96</lpage>. </mixed-citation></ref><ref id="B132"><mixed-citation xmlns:xlink="http://www.w3.org/1999/xlink" xlink:type="simple"><person-group><name name-style="western"><surname>Laverde-Castillo</surname><given-names>JJA</given-names></name></person-group> (<year>1986</year>) <article-title>Lista anotada de los poliquetos (<tp:taxon-name><tp:taxon-name-part taxon-name-part-type="phylum">Annelida</tp:taxon-name-part></tp:taxon-name>) registrados para el Pacifico Colombiano, con notas preliminares sobre su zoogeografia.</article-title> <source>Acualidades Biológicas</source> <volume>15</volume>(<issue>58</issue>): <fpage>123</fpage>–<lpage>130</lpage>. </mixed-citation></ref><ref id="B186"><mixed-citation xmlns:xlink="http://www.w3.org/1999/xlink" xlink:type="simple"><person-group><name name-style="western"><surname>Rivera</surname><given-names>CG</given-names></name></person-group> (<year>2008</year>) <article-title>Checklist of polychaetes (<tp:taxon-name><tp:taxon-name-part taxon-name-part-type="phylum">Annelida</tp:taxon-name-part></tp:taxon-name>: <tp:taxon-name><tp:taxon-name-part taxon-name-part-type="class">Polychaeta</tp:taxon-name-part></tp:taxon-name>) from El Salvador, eastern Pacific.</article-title> <source>Check List</source> <volume>4</volume>: <fpage>18</fpage>–<lpage>30</lpage>. doi: <ext-link xlink:type="simple" ext-link-type="doi" xlink:href="10.15560/4.1.18">10.15560/4.1.18</ext-link> </mixed-citation></ref></ref-list></tp:taxon-treatment>
