# Supplementary material for: A catalogue of the scaleworm genus Lepidonotus (Polynoidae, Polychaeta) from South America, with two new records for Brazilian waters
Source: Zookeys. 2015 Nov 9;(533):63–98. doi: 10.3897/zookeys.533.6184 (PMC4669924; doi:10.3897/zookeys.533.6184)
Supplement: XML Treatment for Lepidonotus crosslandi peruana [file zookeys.533.6184-treatment8.xml]

<!DOCTYPE tp:taxon-treatment
  PUBLIC "-//TaxonX//DTD Taxonomic Treatment Publishing DTD v0 20100105//EN" "tax-treatment-NSO.dtd">
<tp:taxon-treatment xmlns:tp="http://www.plazi.org/taxpub"><tp:treatment-meta><kwd-group><label>Taxon classification</label><kwd><named-content content-type="kingdom">Animalia</named-content></kwd><kwd><named-content content-type="order">Phyllodocida</named-content></kwd><kwd><named-content content-type="family">Polynoidae</named-content></kwd></kwd-group><mixed-citation publication-type="journal"><person-group><name><surname>De Assis</surname><given-names>José Eriberto</given-names></name><name><surname>de Brito</surname><given-names>Rafael Justino</given-names></name><name><surname>Christoffersen</surname><given-names>Martin Lindsey</given-names></name><name><surname>de Souza</surname><given-names>José Roberto Botelho</given-names></name></person-group><article-title>A catalogue of the scaleworm genus <italic><tp:taxon-name><tp:taxon-name-part taxon-name-part-type="genus">Lepidonotus</tp:taxon-name-part></tp:taxon-name></italic> (<tp:taxon-name><tp:taxon-name-part taxon-name-part-type="family">Polynoidae</tp:taxon-name-part></tp:taxon-name>, <tp:taxon-name><tp:taxon-name-part taxon-name-part-type="class">Polychaeta</tp:taxon-name-part></tp:taxon-name>) from South America, with two new records for Brazilian waters</article-title><source>Zookeys</source><day>9</day><month>11</month><year>2015</year><volume>2015</volume><issue>533</issue><fpage>63</fpage><lpage>98</lpage><pub-id pub-id-type="doi">10.3897/zookeys.533.6184</pub-id></mixed-citation></tp:treatment-meta><tp:nomenclature><label>7.</label><tp:taxon-name>
                            <tp:taxon-name-part taxon-name-part-type="genus">Lepidonotus</tp:taxon-name-part>
                            <tp:taxon-name-part taxon-name-part-type="species">crosslandi</tp:taxon-name-part>
                            <tp:taxon-name-part taxon-name-part-type="subspecies">peruana</tp:taxon-name-part>
                        </tp:taxon-name><tp:taxon-authority>Hartmann-Schröder, 1962b</tp:taxon-authority><tp:nomenclature-citation-list><tp:nomenclature-citation><tp:taxon-name><tp:taxon-name-part taxon-name-part-type="genus">Lepidonotus</tp:taxon-name-part> <tp:taxon-name-part taxon-name-part-type="species">crosslandi</tp:taxon-name-part></tp:taxon-name><comment>.-<xref ref-type="bibr" rid="B96">Hartman 1939</xref>: 42–43, pl. 5: figs 62–69 (Peru, 0–112.8m). [not <italic><tp:taxon-name><tp:taxon-name-part taxon-name-part-type="genus">Lepidonotus</tp:taxon-name-part> <tp:taxon-name-part taxon-name-part-type="species">crosslandi</tp:taxon-name-part></tp:taxon-name></italic><xref ref-type="bibr" rid="B144">Monro 1928</xref>]</comment></tp:nomenclature-citation><tp:nomenclature-citation><tp:taxon-name><tp:taxon-name-part taxon-name-part-type="genus">Lepidonotus</tp:taxon-name-part> <tp:taxon-name-part taxon-name-part-type="species">crosslandi</tp:taxon-name-part> <tp:taxon-name-part taxon-name-part-type="subspecies">peruana</tp:taxon-name-part></tp:taxon-name><comment><xref ref-type="bibr" rid="B107">Hartmann-Schröder 1962</xref>b: 109–112, pl. 1: fig. 3; pl. 2: figs 1–2, 4 (Peru).-<xref ref-type="bibr" rid="B104">Hartman 1965</xref>: 9.-<xref ref-type="bibr" rid="B190">Romero et al. 1988</xref>: 138 (Peru).</comment></tp:nomenclature-citation></tp:nomenclature-citation-list></tp:nomenclature><tp:treatment-sec sec-type="Holotype"><title>Holotype.</title><p><named-content xmlns:xlink="http://www.w3.org/1999/xlink" content-type="dwc:institutional_code" xlink:type="simple">ZMH</named-content>.</p></tp:treatment-sec><tp:treatment-sec sec-type="Type locality"><title>Type locality.</title><p>Callao and Bahia de Independencia, Peru</p></tp:treatment-sec><tp:treatment-sec sec-type="Distribution"><title>Distribution.</title><p>Presently known only from Peru. 0–112.8 m.</p></tp:treatment-sec><ref-list><ref id="B96"><mixed-citation xmlns:xlink="http://www.w3.org/1999/xlink" xlink:type="simple"><person-group><name name-style="western"><surname>Hartman</surname><given-names>O</given-names></name></person-group> (<year>1939</year>) <article-title>Polychaetous annelids, Part 1. <tp:taxon-name><tp:taxon-name-part taxon-name-part-type="family">Aphroditidae</tp:taxon-name-part></tp:taxon-name> to <tp:taxon-name><tp:taxon-name-part taxon-name-part-type="family">Pisionidae</tp:taxon-name-part></tp:taxon-name>.</article-title> <source>Reports of the Allan Hancock Pacific Expedition</source> <volume>7</volume>: <fpage>1</fpage>–<lpage>156</lpage>. </mixed-citation></ref><ref id="B144"><mixed-citation xmlns:xlink="http://www.w3.org/1999/xlink" xlink:type="simple"><person-group><name name-style="western"><surname>Monro</surname><given-names>CCA</given-names></name></person-group> (<year>1928</year>) <article-title><tp:taxon-name><tp:taxon-name-part taxon-name-part-type="class">Polychaeta</tp:taxon-name-part></tp:taxon-name> of the families <tp:taxon-name><tp:taxon-name-part taxon-name-part-type="family">Polynoidae</tp:taxon-name-part></tp:taxon-name> and <tp:taxon-name><tp:taxon-name-part taxon-name-part-type="family">Acoetidae</tp:taxon-name-part></tp:taxon-name> from the vicinity of the Panama Canal, collected by Dr. C. Crossland and Th. Mortensen.</article-title> <source>Journal of the Linnean Society of London</source> <volume>36</volume>: <fpage>553</fpage>–<lpage>576</lpage>. doi: <ext-link xlink:type="simple" ext-link-type="doi" xlink:href="10.1111/j.1096-3642.1928.tb02209.x">10.1111/j.1096-3642.1928.tb02209.x</ext-link> </mixed-citation></ref><ref id="B107"><mixed-citation xmlns:xlink="http://www.w3.org/1999/xlink" xlink:type="simple"><person-group><name name-style="western"><surname>Hartmann-Schröder</surname><given-names>G</given-names></name></person-group> (<year>1962</year>) <article-title>Zur Beitrag zur polychaeten Fauna von Peru.</article-title> <source>Kieler Meeresforschungen</source> <volume>18</volume>: <fpage>109</fpage>–<lpage>147</lpage>. </mixed-citation></ref><ref id="B104"><mixed-citation xmlns:xlink="http://www.w3.org/1999/xlink" xlink:type="simple"><person-group><name name-style="western"><surname>Hartman</surname><given-names>O</given-names></name></person-group> (<year>1965</year>) <article-title>Deep-water benthic polychaetous annelids off New England to Bermuda and other North Atlantic areas.</article-title> <source>Occasional Papers of the Allan Hancock Foundation</source> <volume>28</volume>: <fpage>1</fpage>–<lpage>378</lpage>. </mixed-citation></ref><ref id="B190"><mixed-citation xmlns:xlink="http://www.w3.org/1999/xlink" xlink:type="simple"><person-group><name name-style="western"><surname>Romero</surname><given-names>L</given-names></name><name name-style="western"><surname>Paredes</surname><given-names>C</given-names></name><name name-style="western"><surname>Chavez</surname><given-names>R</given-names></name></person-group> (<year>1988</year>) <article-title>Estrutura de la macrofauna asociada a los rizoides de <italic><tp:taxon-name><tp:taxon-name-part taxon-name-part-type="genus">Lessonia</tp:taxon-name-part></tp:taxon-name></italic> sp. (<tp:taxon-name><tp:taxon-name-part taxon-name-part-type="order">Laminariales</tp:taxon-name-part></tp:taxon-name>, <tp:taxon-name><tp:taxon-name-part taxon-name-part-type="phylum">Phaeophyta</tp:taxon-name-part></tp:taxon-name>).</article-title> <source>Boletin del Instituto de Mar del Peru Volume Extra</source> <volume>1</volume>: <fpage>133</fpage>–<lpage>139</lpage>. </mixed-citation></ref></ref-list></tp:taxon-treatment>
