# Supplementary material for: A catalogue of the scaleworm genus Lepidonotus (Polynoidae, Polychaeta) from South America, with two new records for Brazilian waters
Source: Zookeys. 2015 Nov 9;(533):63–98. doi: 10.3897/zookeys.533.6184 (PMC4669924; doi:10.3897/zookeys.533.6184)
Supplement: XML Treatment for Lepidonotus furcillatus [file zookeys.533.6184-treatment9.xml]

<!DOCTYPE tp:taxon-treatment
  PUBLIC "-//TaxonX//DTD Taxonomic Treatment Publishing DTD v0 20100105//EN" "tax-treatment-NSO.dtd">
<tp:taxon-treatment xmlns:tp="http://www.plazi.org/taxpub"><tp:treatment-meta><kwd-group><label>Taxon classification</label><kwd><named-content content-type="kingdom">Animalia</named-content></kwd><kwd><named-content content-type="order">Phyllodocida</named-content></kwd><kwd><named-content content-type="family">Polynoidae</named-content></kwd></kwd-group><mixed-citation publication-type="journal"><person-group><name><surname>De Assis</surname><given-names>José Eriberto</given-names></name><name><surname>de Brito</surname><given-names>Rafael Justino</given-names></name><name><surname>Christoffersen</surname><given-names>Martin Lindsey</given-names></name><name><surname>de Souza</surname><given-names>José Roberto Botelho</given-names></name></person-group><article-title>A catalogue of the scaleworm genus <italic><tp:taxon-name><tp:taxon-name-part taxon-name-part-type="genus">Lepidonotus</tp:taxon-name-part></tp:taxon-name></italic> (<tp:taxon-name><tp:taxon-name-part taxon-name-part-type="family">Polynoidae</tp:taxon-name-part></tp:taxon-name>, <tp:taxon-name><tp:taxon-name-part taxon-name-part-type="class">Polychaeta</tp:taxon-name-part></tp:taxon-name>) from South America, with two new records for Brazilian waters</article-title><source>Zookeys</source><day>9</day><month>11</month><year>2015</year><volume>2015</volume><issue>533</issue><fpage>63</fpage><lpage>98</lpage><pub-id pub-id-type="doi">10.3897/zookeys.533.6184</pub-id></mixed-citation></tp:treatment-meta><tp:nomenclature><label>8.</label><tp:taxon-name>
                            <tp:taxon-name-part taxon-name-part-type="genus">Lepidonotus</tp:taxon-name-part>
                            <tp:taxon-name-part taxon-name-part-type="species">furcillatus</tp:taxon-name-part>
                        </tp:taxon-name><tp:taxon-authority>Ehlers, 1901b</tp:taxon-authority><tp:nomenclature-citation-list><tp:nomenclature-citation><tp:taxon-name><tp:taxon-name-part taxon-name-part-type="genus">Lepidonotus</tp:taxon-name-part> <tp:taxon-name-part taxon-name-part-type="species">furcillatus</tp:taxon-name-part></tp:taxon-name><comment> Ehlers, 1901b: 254–255 (Tumbes and Cavancha, Chile), <xref ref-type="bibr" rid="B61">1901a</xref>: 52–53, pl. 2, figs 1–8 (Chile).-<xref ref-type="bibr" rid="B8">Augener 1913</xref>: 102–103 (Australia).-<xref ref-type="bibr" rid="B204">Seidler 1924</xref>: 67–69.-<xref ref-type="bibr" rid="B96">Hartman 1939</xref>: 42, pl. 5: figs 57–58 (Colombian Pacific, Ecuador, Pacific Panama, and Chatham Island, New Zealand, 55–101m).-<xref ref-type="bibr" rid="B244">Wesenberg-Lund 1962</xref>: 15.-<xref ref-type="bibr" rid="B50">Day 1975</xref>: 171 (Australia).-<xref ref-type="bibr" rid="B132">Laverde-Castillo 1986</xref>.-<xref ref-type="bibr" rid="B27">Blake 1991</xref> (Galapagos).-<xref ref-type="bibr" rid="B109">Hartwich 1993</xref>: 101.-<xref ref-type="bibr" rid="B198">Salazar-Vallejo and Londoño-Mesa 2004</xref>: 49.</comment></tp:nomenclature-citation></tp:nomenclature-citation-list></tp:nomenclature><tp:treatment-sec sec-type="Syntypes"><title>Syntypes.</title><p><named-content xmlns:xlink="http://www.w3.org/1999/xlink" content-type="dwc:institutional_code" xlink:type="simple">NCB</named-content> 3682, 3701.</p></tp:treatment-sec><tp:treatment-sec sec-type="Type locality"><title>Type locality.</title><p>Tumbes and Cavancha, Chile.</p></tp:treatment-sec><tp:treatment-sec sec-type="Distribution"><title>Distribution.</title><p>Western Pacific from Australia and New Zealand. East Pacific from Colombia to Chile and Galapagos Islands.</p></tp:treatment-sec><ref-list><ref id="B61"><mixed-citation xmlns:xlink="http://www.w3.org/1999/xlink" xlink:type="simple"><person-group><name name-style="western"><surname>Ehlers</surname><given-names>E</given-names></name></person-group> (<year>1901a</year>) <article-title>Die Polychaeten des magellanischen und chilenischen Strandes.Ein faunistischer Versuch.Festschrift zur Feier des Hundertfünfzigjährigen Bestehens des Königlichen Gesellschaft der Wissenschaften zu Göttingen.</article-title> <source>Abhandlungen der Mathematisch Physikalischen Klasse</source> <volume>1901</volume>: <fpage>1</fpage>–<lpage>232</lpage>. </mixed-citation></ref><ref id="B8"><mixed-citation xmlns:xlink="http://www.w3.org/1999/xlink" xlink:type="simple"><person-group><name name-style="western"><surname>Augener</surname><given-names>H</given-names></name></person-group> (<year>1913</year>) <article-title><tp:taxon-name><tp:taxon-name-part taxon-name-part-type="class">Polychaeta</tp:taxon-name-part></tp:taxon-name> I. <tp:taxon-name><tp:taxon-name-part taxon-name-part-type="class">Errantia</tp:taxon-name-part></tp:taxon-name>.</article-title> In: <person-group><name name-style="western"><surname>Michaelsen</surname><given-names>W</given-names></name><name name-style="western"><surname>Hartmeyer</surname><given-names>R</given-names></name></person-group> (<role>Eds</role>) <source>Die Fauna Südwest-Australiens. Ergebnisse der Hamburger südwest-australischen Forschungsreise, 1905</source>. <volume>vol. 4</volume>, <issue>Lieferung 5</issue>. <publisher-name>Gustav Fisher</publisher-name>, <publisher-loc>Jena</publisher-loc>, <fpage>63</fpage>–<lpage>30</lpage>. </mixed-citation></ref><ref id="B204"><mixed-citation xmlns:xlink="http://www.w3.org/1999/xlink" xlink:type="simple"><person-group><name name-style="western"><surname>Seidler</surname><given-names>HJ</given-names></name></person-group> (<year>1924</year>) <article-title>Beiträge zur Kenntnis der Polynoiden I.</article-title> <source>Archiv für Naturgeschichte A</source> <volume>89</volume>: <fpage>1</fpage>–<lpage>217</lpage>. </mixed-citation></ref><ref id="B96"><mixed-citation xmlns:xlink="http://www.w3.org/1999/xlink" xlink:type="simple"><person-group><name name-style="western"><surname>Hartman</surname><given-names>O</given-names></name></person-group> (<year>1939</year>) <article-title>Polychaetous annelids, Part 1. <tp:taxon-name><tp:taxon-name-part taxon-name-part-type="family">Aphroditidae</tp:taxon-name-part></tp:taxon-name> to <tp:taxon-name><tp:taxon-name-part taxon-name-part-type="family">Pisionidae</tp:taxon-name-part></tp:taxon-name>.</article-title> <source>Reports of the Allan Hancock Pacific Expedition</source> <volume>7</volume>: <fpage>1</fpage>–<lpage>156</lpage>. </mixed-citation></ref><ref id="B244"><mixed-citation xmlns:xlink="http://www.w3.org/1999/xlink" xlink:type="simple"><person-group><name name-style="western"><surname>Wesenberg-Lund</surname><given-names>E</given-names></name></person-group> (<year>1962</year>) <article-title>Reports of the Lund University Chile Expedition 1948–49. 43. <tp:taxon-name><tp:taxon-name-part taxon-name-part-type="class">Polychaeta</tp:taxon-name-part></tp:taxon-name> <tp:taxon-name><tp:taxon-name-part taxon-name-part-type="class">Errantia</tp:taxon-name-part></tp:taxon-name>.</article-title> <source>Acta Universitatis Lundensis</source>, <series>Ser. N.F.</series> <volume>257</volume>(<issue>12</issue>): <fpage>1</fpage>–<lpage>137</lpage>. </mixed-citation></ref><ref id="B50"><mixed-citation xmlns:xlink="http://www.w3.org/1999/xlink" xlink:type="simple"><person-group><name name-style="western"><surname>Day</surname><given-names>JH</given-names></name></person-group> (<year>1975</year>) <article-title>On a collection of <tp:taxon-name><tp:taxon-name-part taxon-name-part-type="class">Polychaeta</tp:taxon-name-part></tp:taxon-name> from intertidal and shallow reefs near Perth, Western Australia.</article-title> <source>Records of the Western Australian Museum</source> <volume>3</volume>(<issue>3</issue>): <fpage>167</fpage>–<lpage>208</lpage>. </mixed-citation></ref><ref id="B132"><mixed-citation xmlns:xlink="http://www.w3.org/1999/xlink" xlink:type="simple"><person-group><name name-style="western"><surname>Laverde-Castillo</surname><given-names>JJA</given-names></name></person-group> (<year>1986</year>) <article-title>Lista anotada de los poliquetos (<tp:taxon-name><tp:taxon-name-part taxon-name-part-type="phylum">Annelida</tp:taxon-name-part></tp:taxon-name>) registrados para el Pacifico Colombiano, con notas preliminares sobre su zoogeografia.</article-title> <source>Acualidades Biológicas</source> <volume>15</volume>(<issue>58</issue>): <fpage>123</fpage>–<lpage>130</lpage>. </mixed-citation></ref><ref id="B27"><mixed-citation xmlns:xlink="http://www.w3.org/1999/xlink" xlink:type="simple"><person-group><name name-style="western"><surname>Blake</surname><given-names>JA</given-names></name></person-group> (<year>1991</year>) <article-title>The polychaete fauna of the Galapagos Islands.</article-title> <source>Topics in Geobiology</source> <volume>8</volume>: <fpage>75</fpage>–<lpage>96</lpage>. doi: <ext-link xlink:type="simple" ext-link-type="doi" xlink:href="10.1007/978-1-4899-0646-5_4">10.1007/978-1-4899-0646-5_4</ext-link> </mixed-citation></ref><ref id="B109"><mixed-citation xmlns:xlink="http://www.w3.org/1999/xlink" xlink:type="simple"><person-group><name name-style="western"><surname>Hartwich</surname><given-names>G</given-names></name></person-group> (<year>1993</year>) <article-title>Die Polychaeten-Typen des Zoologischen Museums in Berlin. The types of <tp:taxon-name><tp:taxon-name-part taxon-name-part-type="class">Polychaeta</tp:taxon-name-part></tp:taxon-name> in the Zoological Museum, Berlin.</article-title> <source>Mitteilungen aus dem Zoologischen Museum in Berlin</source> <volume>69</volume>(<issue>1</issue>): <fpage>73</fpage>–<lpage>154</lpage>. doi: <ext-link xlink:type="simple" ext-link-type="doi" xlink:href="10.1002/mmnz.19930690106">10.1002/mmnz.19930690106</ext-link> </mixed-citation></ref><ref id="B198"><mixed-citation xmlns:xlink="http://www.w3.org/1999/xlink" xlink:type="simple"><person-group><name name-style="western"><surname>Salazar-Vallejo</surname><given-names>SI</given-names></name><name name-style="western"><surname>Londoño-Mesa</surname><given-names>MH</given-names></name></person-group> (<year>2004</year>) <article-title>Lista de especies y bibliografia de poliquetos (<tp:taxon-name><tp:taxon-name-part taxon-name-part-type="class">Polychaeta</tp:taxon-name-part></tp:taxon-name>) del Pacifico Oriental Tropical.</article-title> <source>Anales del Instituto de Biologia Universidad Nacional Autonoma de México Série Zoologia</source> <volume>75</volume>: <fpage>9</fpage>–<lpage>97</lpage>. </mixed-citation></ref></ref-list></tp:taxon-treatment>
