# Supplementary material for: A catalogue of the scaleworm genus Lepidonotus (Polynoidae, Polychaeta) from South America, with two new records for Brazilian waters
Source: Zookeys. 2015 Nov 9;(533):63–98. doi: 10.3897/zookeys.533.6184 (PMC4669924; doi:10.3897/zookeys.533.6184)
Supplement: XML Treatment for Lepidonotus hupferi [file zookeys.533.6184-treatment10.xml]

<!DOCTYPE tp:taxon-treatment
  PUBLIC "-//TaxonX//DTD Taxonomic Treatment Publishing DTD v0 20100105//EN" "tax-treatment-NSO.dtd">
<tp:taxon-treatment xmlns:tp="http://www.plazi.org/taxpub"><tp:treatment-meta><kwd-group><label>Taxon classification</label><kwd><named-content content-type="kingdom">Animalia</named-content></kwd><kwd><named-content content-type="order">Phyllodocida</named-content></kwd><kwd><named-content content-type="family">Polynoidae</named-content></kwd></kwd-group><mixed-citation publication-type="journal"><person-group><name><surname>De Assis</surname><given-names>José Eriberto</given-names></name><name><surname>de Brito</surname><given-names>Rafael Justino</given-names></name><name><surname>Christoffersen</surname><given-names>Martin Lindsey</given-names></name><name><surname>de Souza</surname><given-names>José Roberto Botelho</given-names></name></person-group><article-title>A catalogue of the scaleworm genus <italic><tp:taxon-name><tp:taxon-name-part taxon-name-part-type="genus">Lepidonotus</tp:taxon-name-part></tp:taxon-name></italic> (<tp:taxon-name><tp:taxon-name-part taxon-name-part-type="family">Polynoidae</tp:taxon-name-part></tp:taxon-name>, <tp:taxon-name><tp:taxon-name-part taxon-name-part-type="class">Polychaeta</tp:taxon-name-part></tp:taxon-name>) from South America, with two new records for Brazilian waters</article-title><source>Zookeys</source><day>9</day><month>11</month><year>2015</year><volume>2015</volume><issue>533</issue><fpage>63</fpage><lpage>98</lpage><pub-id pub-id-type="doi">10.3897/zookeys.533.6184</pub-id></mixed-citation></tp:treatment-meta><tp:nomenclature><label>9.</label><tp:taxon-name>
                            <tp:taxon-name-part taxon-name-part-type="genus">Lepidonotus</tp:taxon-name-part>
                            <tp:taxon-name-part taxon-name-part-type="species">hupferi</tp:taxon-name-part>
                        </tp:taxon-name><tp:taxon-authority>Augener, 1918</tp:taxon-authority><tp:nomenclature-citation-list><tp:nomenclature-citation><tp:taxon-name><tp:taxon-name-part taxon-name-part-type="genus">Lepidonotus</tp:taxon-name-part> <tp:taxon-name-part taxon-name-part-type="species">hupferi</tp:taxon-name-part></tp:taxon-name><comment> Augener, 1918: 133–136, pl. 2: figs 7–11 (Gold Coast, western Africa, Gana).-<xref ref-type="bibr" rid="B204">Seidler 1924</xref>: 69–70.-<xref ref-type="bibr" rid="B43">Day 1934</xref>: 20 (Angola).-<xref ref-type="bibr" rid="B96">Hartman 1939</xref>: 43, pl. 6: figs 78–82 (Ecuador, Pacific Panama, and Pacific Mexico, 3.7–22 m).-<xref ref-type="bibr" rid="B215">Steinbeck and Rickets 1941</xref> (Pacific Mexico).-<xref ref-type="bibr" rid="B183">Rioja 1947</xref>: 198–199, figs 1–8 (Pacific Mexico), <xref ref-type="bibr" rid="B185">1962</xref>: 141 (Pacific Mexico).-<xref ref-type="bibr" rid="B223">Tebble 1955</xref>: 80 (Australia).-<xref ref-type="bibr" rid="B76">Fauvel and Rullier 1957</xref>: 48 (Senegal), <xref ref-type="bibr" rid="B77">1959a</xref>: 146 (Gulf of Guinea), <xref ref-type="bibr" rid="B78">1959b</xref>: 500 (Senegal and Cape Verde).-<xref ref-type="bibr" rid="B47">Day 1967</xref>: 37 (southern Africa).-<xref ref-type="bibr" rid="B118">Intes and Le Loeuff 1975</xref>: 275 (Ivory Coast, 10–30 m).-<xref ref-type="bibr" rid="B39">Cruz et al. 1980</xref>: 92 (Ecuador).-<xref ref-type="bibr" rid="B17">Batisda-Zavala 1993</xref> (Pacific Mexico).-<xref ref-type="bibr" rid="B112">Hernández-Alcantara et al. 2003</xref>: 6 (Pacific Mexico).-<xref ref-type="bibr" rid="B198">Salazar-Vallejo and Londoño-Mesa 2004</xref>: 49.-<xref ref-type="bibr" rid="B170">Pleijel 2007</xref>: 179 (New Caledonia).</comment></tp:nomenclature-citation><!--PageBreak--></tp:nomenclature-citation-list></tp:nomenclature><tp:treatment-sec sec-type="Holotype"><title>Holotype</title><p> <italic><tp:taxon-name><tp:taxon-name-part taxon-name-part-type="genus">Lepidonotus</tp:taxon-name-part> <tp:taxon-name-part taxon-name-part-type="species">hupferi</tp:taxon-name-part></tp:taxon-name></italic>. Fauvel, 1950: 345 (Senegal). <named-content xmlns:xlink="http://www.w3.org/1999/xlink" content-type="dwc:institutional_code" xlink:type="simple">ZMH</named-content> V-530</p></tp:treatment-sec><tp:treatment-sec sec-type="Type locality"><title>Type locality.</title><p>Gold Coast, western Africa, Ghana.</p></tp:treatment-sec><tp:treatment-sec sec-type="Distribution"><title>Distribution.</title><p>Eastern Atlantic from Senegal and Cape Verde. Western Pacific from New Caledonia and Australia. Eastern Pacific from Mexico to Ecuador. 10–30 m.</p></tp:treatment-sec><tp:treatment-sec sec-type="Remarks"><title>Remarks.</title><p><italic><tp:taxon-name><tp:taxon-name-part taxon-name-part-type="genus">Lepidonotus</tp:taxon-name-part> <tp:taxon-name-part taxon-name-part-type="species">hupferi</tp:taxon-name-part></tp:taxon-name></italic> presents a wide distribution. Futher studies are required to enable us to understand if it is a cryptogenic species, because there are no studies to show that it is a species complex, and its origin was not determined</p></tp:treatment-sec><ref-list><ref id="B204"><mixed-citation xmlns:xlink="http://www.w3.org/1999/xlink" xlink:type="simple"><person-group><name name-style="western"><surname>Seidler</surname><given-names>HJ</given-names></name></person-group> (<year>1924</year>) <article-title>Beiträge zur Kenntnis der Polynoiden I.</article-title> <source>Archiv für Naturgeschichte A</source> <volume>89</volume>: <fpage>1</fpage>–<lpage>217</lpage>. </mixed-citation></ref><ref id="B43"><mixed-citation xmlns:xlink="http://www.w3.org/1999/xlink" xlink:type="simple"><person-group><name name-style="western"><surname>Day</surname><given-names>JH</given-names></name></person-group> (<year>1934</year>) <article-title>On a collection of South African <tp:taxon-name><tp:taxon-name-part taxon-name-part-type="class">Polychaeta</tp:taxon-name-part></tp:taxon-name>, with a catalogue of the species recorded from South Africa, Angola, Mozambique, and Madagascar.</article-title> <source>Journal of the Linnean Society of London</source> <volume>39</volume>(<issue>263</issue>): <fpage>15</fpage>–<lpage>82</lpage>. doi: <ext-link xlink:type="simple" ext-link-type="doi" xlink:href="10.1111/j.1096-3642.1934.tb00259.x">10.1111/j.1096-3642.1934.tb00259.x</ext-link> </mixed-citation></ref><ref id="B96"><mixed-citation xmlns:xlink="http://www.w3.org/1999/xlink" xlink:type="simple"><person-group><name name-style="western"><surname>Hartman</surname><given-names>O</given-names></name></person-group> (<year>1939</year>) <article-title>Polychaetous annelids, Part 1. <tp:taxon-name><tp:taxon-name-part taxon-name-part-type="family">Aphroditidae</tp:taxon-name-part></tp:taxon-name> to <tp:taxon-name><tp:taxon-name-part taxon-name-part-type="family">Pisionidae</tp:taxon-name-part></tp:taxon-name>.</article-title> <source>Reports of the Allan Hancock Pacific Expedition</source> <volume>7</volume>: <fpage>1</fpage>–<lpage>156</lpage>. </mixed-citation></ref><ref id="B215"><mixed-citation xmlns:xlink="http://www.w3.org/1999/xlink" xlink:type="simple"><person-group><name name-style="western"><surname>Steinbeck</surname><given-names>J</given-names></name><name name-style="western"><surname>Ricketts</surname><given-names>EF</given-names></name></person-group> (<year>1941</year>) <source>The Sea of Cortez. A leisurely journal of travel and research.With a scientific appendix comprising materials for a source book on the marine animals of the Panamic faunal Province.</source> <publisher-name>Viking</publisher-name>, <publisher-loc>New York</publisher-loc>, <size units="page">598 pp</size>. </mixed-citation></ref><ref id="B183"><mixed-citation xmlns:xlink="http://www.w3.org/1999/xlink" xlink:type="simple"><person-group><name name-style="western"><surname>Rioja</surname><given-names>E</given-names></name></person-group> (<year>1947</year>) <article-title>Estudios anelidologicos XVII.Contribucion al conocimiento de los anelidos poliquetos de Baja California y Mar de Cortes.</article-title> <source>Anales del Instituto de Biologia de México</source> <volume>18</volume>: <fpage>197</fpage>–<lpage>224</lpage>. </mixed-citation></ref><ref id="B185"><mixed-citation xmlns:xlink="http://www.w3.org/1999/xlink" xlink:type="simple"><person-group><name name-style="western"><surname>Rioja</surname><given-names>E</given-names></name></person-group> (<year>1962</year>) <article-title>Estudios anelidologicos XXVI. Algunos anelidos poliquetos de las costas del Pacìfico de México.</article-title> <source>Anales del Instituto de Biologia de México</source> <volume>33</volume>: <fpage>131</fpage>–<lpage>229</lpage>. </mixed-citation></ref><ref id="B223"><mixed-citation xmlns:xlink="http://www.w3.org/1999/xlink" xlink:type="simple"><person-group><name name-style="western"><surname>Tebble</surname><given-names>N</given-names></name></person-group> (<year>1955</year>) <article-title>The polychaete fauna of the Gold Coast.</article-title> <source>Bulletin of the British Museum (Natural History) Zoology</source> <volume>3</volume>: <fpage>61</fpage>–<lpage>148</lpage>. </mixed-citation></ref><ref id="B76"><mixed-citation xmlns:xlink="http://www.w3.org/1999/xlink" xlink:type="simple"><person-group><name name-style="western"><surname>Fauvel</surname><given-names>P</given-names></name><name name-style="western"><surname>Rullier</surname><given-names>F</given-names></name></person-group> (<year>1957</year>) <article-title>Nouvelle contribution à la faune des annélides polychètes du Sénégal.</article-title> <source>Bulletin de l‘ Institut Française d’Afrique Noire</source>, <volume>tôme 14</volume>, <series>série A</series>, <volume>1</volume>: <fpage>24</fpage>–<lpage>96</lpage>. </mixed-citation></ref><ref id="B77"><mixed-citation xmlns:xlink="http://www.w3.org/1999/xlink" xlink:type="simple"><person-group><name name-style="western"><surname>Fauvel</surname><given-names>P</given-names></name><name name-style="western"><surname>Rullier</surname><given-names>F</given-names></name></person-group> (<year>1959a</year>) <article-title>Annélides polychètes. Résultats scientifiques des campagnes de la “Calypso” 4, 10. Campagne 1956 dans le Golfe de Guinée et aux îles Principe, São Tomé et Annobon.</article-title> <source>Annales de l‘Institut Océanographique de Monaco</source> <series>Nouvelle Series</series> <volume>37</volume>: <fpage>143</fpage>–<lpage>205</lpage>. </mixed-citation></ref><ref id="B78"><mixed-citation xmlns:xlink="http://www.w3.org/1999/xlink" xlink:type="simple"><person-group><name name-style="western"><surname>Fauvel</surname><given-names>P</given-names></name><name name-style="western"><surname>Rullier</surname><given-names>F</given-names></name></person-group> (<year>1959b</year>) <article-title>Contribution à la faune des annélides polychètes du Sénégal et de Mauretanie. Première Partie.</article-title> <source>Bulletin de l‘ Institut Française d’Afrique Noire</source> <volume>21</volume>: <fpage>477</fpage>–<lpage>533</lpage>. </mixed-citation></ref><ref id="B47"><mixed-citation xmlns:xlink="http://www.w3.org/1999/xlink" xlink:type="simple"><person-group><name name-style="western"><surname>Day</surname><given-names>JH</given-names></name></person-group> (<year>1967</year>) <source>The polychaete fauna of South Africa. Part 1: <tp:taxon-name><tp:taxon-name-part taxon-name-part-type="class">Errantia</tp:taxon-name-part></tp:taxon-name></source>. <publisher-name>British Museum (Natural History)</publisher-name>, <publisher-loc>London</publisher-loc>, <size units="page">458 pp</size>. </mixed-citation></ref><ref id="B118"><mixed-citation xmlns:xlink="http://www.w3.org/1999/xlink" xlink:type="simple"><person-group><name name-style="western"><surname>Intès</surname><given-names>A</given-names></name><name name-style="western"><surname>Le Loeuff</surname><given-names>P</given-names></name></person-group> (<year>1975</year>) <article-title>Les annélides polychètes de Côte d’ Ivoire. I. Polychètes errantes–compte rendu systématique.</article-title> <source>Cahiers de l’Office de Recherches Scientifiques et Techniques de Outre Mer Serie Oceanographie</source> <volume>13</volume>: <fpage>267</fpage>–<lpage>321</lpage>. </mixed-citation></ref><ref id="B39"><mixed-citation xmlns:xlink="http://www.w3.org/1999/xlink" xlink:type="simple"><person-group><name name-style="western"><surname>Cruz</surname><given-names>M</given-names></name><name name-style="western"><surname>Gonzalez</surname><given-names>M</given-names></name><name name-style="western"><surname>Gualancañay</surname><given-names>E</given-names></name><name name-style="western"><surname>Villamar</surname><given-names>F</given-names></name></person-group> (<year>1980</year>) <article-title>Lista de la fauna sublitoral bentonica del Estero Salado Inferior, Ecuador.</article-title> <source>Acta Oceanográfica del Pacìfico</source> <volume>1</volume>: <fpage>82</fpage>–<lpage>96</lpage>. </mixed-citation></ref><ref id="B17"><mixed-citation xmlns:xlink="http://www.w3.org/1999/xlink" xlink:type="simple"><person-group><name name-style="western"><surname>Bastida-Zavala</surname><given-names>JR</given-names></name></person-group> (<year>1993</year>) <article-title>Taxonomìa y composición biogeográfica de los poliquetos (<tp:taxon-name><tp:taxon-name-part taxon-name-part-type="phylum">Annelida</tp:taxon-name-part></tp:taxon-name>: <tp:taxon-name><tp:taxon-name-part taxon-name-part-type="class">Polychaeta</tp:taxon-name-part></tp:taxon-name>) de la Bahìa de la Paz, B. C. S., México.</article-title> <source>Revista de Investigación Cientítica</source> <volume>4</volume>: <fpage>11</fpage>–<lpage>39</lpage>. </mixed-citation></ref><ref id="B112"><mixed-citation xmlns:xlink="http://www.w3.org/1999/xlink" xlink:type="simple"><person-group><name name-style="western"><surname>Hernández-Alcántara</surname><given-names>P</given-names></name><name name-style="western"><surname>Frontana-Uribe</surname><given-names>SC</given-names></name><name name-style="western"><surname>Solìs-Weiss</surname><given-names>V</given-names></name></person-group> (<year>2003</year>) <article-title>Commented checklist of the polychaetes (<tp:taxon-name><tp:taxon-name-part taxon-name-part-type="phylum">Annelida</tp:taxon-name-part></tp:taxon-name>: <tp:taxon-name><tp:taxon-name-part taxon-name-part-type="class">Polychaeta</tp:taxon-name-part></tp:taxon-name>) from areas adjacent to Islands of the Mexican Pacific and Gulf of California.</article-title> <source>Bulletin of the Southern California Academy of Sciences</source> <volume>102</volume>: <fpage>1</fpage>–<lpage>16</lpage>. </mixed-citation></ref><ref id="B198"><mixed-citation xmlns:xlink="http://www.w3.org/1999/xlink" xlink:type="simple"><person-group><name name-style="western"><surname>Salazar-Vallejo</surname><given-names>SI</given-names></name><name name-style="western"><surname>Londoño-Mesa</surname><given-names>MH</given-names></name></person-group> (<year>2004</year>) <article-title>Lista de especies y bibliografia de poliquetos (<tp:taxon-name><tp:taxon-name-part taxon-name-part-type="class">Polychaeta</tp:taxon-name-part></tp:taxon-name>) del Pacifico Oriental Tropical.</article-title> <source>Anales del Instituto de Biologia Universidad Nacional Autonoma de México Série Zoologia</source> <volume>75</volume>: <fpage>9</fpage>–<lpage>97</lpage>. </mixed-citation></ref><ref id="B170"><mixed-citation xmlns:xlink="http://www.w3.org/1999/xlink" xlink:type="simple"><person-group><name name-style="western"><surname>Pleijel</surname><given-names>F</given-names></name></person-group> (<year>2007</year>) <article-title>Polychaetes of New Caledonia.</article-title> In: <person-group><name name-style="western"><surname>Payri</surname><given-names>CE</given-names></name><name name-style="western"><surname>Richer de Forges</surname><given-names>B</given-names></name></person-group> (<role>Eds</role>) <issue-title>Compendium of marine species of New Caledonia.</issue-title> <source>Documentation Scientifique et Technique du Centre Institut Recherche et Documentation Nouméa</source>, <publisher-loc>Papeete, New Caledonia</publisher-loc>, <fpage>175</fpage>–<lpage>181</lpage>. </mixed-citation></ref></ref-list></tp:taxon-treatment>
