# Supplementary material for: A catalogue of the scaleworm genus Lepidonotus (Polynoidae, Polychaeta) from South America, with two new records for Brazilian waters
Source: Zookeys. 2015 Nov 9;(533):63–98. doi: 10.3897/zookeys.533.6184 (PMC4669924; doi:10.3897/zookeys.533.6184)
Supplement: XML Treatment for Lepidonotus natalensis [file zookeys.533.6184-treatment12.xml]

<!DOCTYPE tp:taxon-treatment
  PUBLIC "-//TaxonX//DTD Taxonomic Treatment Publishing DTD v0 20100105//EN" "tax-treatment-NSO.dtd">
<tp:taxon-treatment xmlns:tp="http://www.plazi.org/taxpub"><tp:treatment-meta><kwd-group><label>Taxon classification</label><kwd><named-content content-type="kingdom">Animalia</named-content></kwd><kwd><named-content content-type="order">Phyllodocida</named-content></kwd><kwd><named-content content-type="family">Polynoidae</named-content></kwd></kwd-group><mixed-citation publication-type="journal"><person-group><name><surname>De Assis</surname><given-names>José Eriberto</given-names></name><name><surname>de Brito</surname><given-names>Rafael Justino</given-names></name><name><surname>Christoffersen</surname><given-names>Martin Lindsey</given-names></name><name><surname>de Souza</surname><given-names>José Roberto Botelho</given-names></name></person-group><article-title>A catalogue of the scaleworm genus <italic><tp:taxon-name><tp:taxon-name-part taxon-name-part-type="genus">Lepidonotus</tp:taxon-name-part></tp:taxon-name></italic> (<tp:taxon-name><tp:taxon-name-part taxon-name-part-type="family">Polynoidae</tp:taxon-name-part></tp:taxon-name>, <tp:taxon-name><tp:taxon-name-part taxon-name-part-type="class">Polychaeta</tp:taxon-name-part></tp:taxon-name>) from South America, with two new records for Brazilian waters</article-title><source>Zookeys</source><day>9</day><month>11</month><year>2015</year><volume>2015</volume><issue>533</issue><fpage>63</fpage><lpage>98</lpage><pub-id pub-id-type="doi">10.3897/zookeys.533.6184</pub-id></mixed-citation></tp:treatment-meta><tp:nomenclature><label>11.</label><tp:taxon-name>
                            <tp:taxon-name-part taxon-name-part-type="genus">Lepidonotus</tp:taxon-name-part>
                            <tp:taxon-name-part taxon-name-part-type="species">natalensis</tp:taxon-name-part>
                        </tp:taxon-name><tp:taxon-authority>Day, 1951</tp:taxon-authority><xref ref-type="fig" rid="F4">Figures 4</xref><xref ref-type="fig" rid="F5">, 5</xref><!--PageBreak--><!--PageBreak--><tp:nomenclature-citation-list><tp:nomenclature-citation><tp:taxon-name><tp:taxon-name-part taxon-name-part-type="genus">Lepidonotus</tp:taxon-name-part> <tp:taxon-name-part taxon-name-part-type="species">natalensis</tp:taxon-name-part></tp:taxon-name><comment> Day, 1951; fig. 1 e–l [removed from synonymy with <italic><tp:taxon-name><tp:taxon-name-part taxon-name-part-type="genus">Lepidonotus</tp:taxon-name-part> <tp:taxon-name-part taxon-name-part-type="species">tenuisetosus</tp:taxon-name-part></tp:taxon-name></italic> (sensu <xref ref-type="bibr" rid="B47">Day 1967</xref>)].</comment></tp:nomenclature-citation><tp:nomenclature-citation><tp:taxon-name><tp:taxon-name-part taxon-name-part-type="genus">Lepidonotus</tp:taxon-name-part> <tp:taxon-name-part taxon-name-part-type="species">tenuisetosus</tp:taxon-name-part></tp:taxon-name><comment> Fauvel, 1927: 414 [not Gravier, 1902].</comment></tp:nomenclature-citation></tp:nomenclature-citation-list></tp:nomenclature><tp:treatment-sec sec-type="Diagnosis"><title>Diagnosis.</title><p>Without nuchal fold; some elytrae with group of papillae in center, dark pigmentation and small tubercles after 4th or 5th pair, giving impression of smooth elytra; elytra margin and surface with long slender, digitiform papillae; notochaetae partially threadlike; neurochaetae unidentate.</p></tp:treatment-sec><tp:treatment-sec sec-type="Description"><title>Description.</title><p>Body elongate, flattened dorsoventrally; with 26 chaetigerous segments, 2 mm in length, including palps and pygidial cirrus, 2 mm in width, including chaetae (Figure <xref ref-type="fig" rid="F4">4a–b</xref>). Dorsum and sides of parapodia pigmented black. Prostomium bilobed, rounded, slightly hexagonal, black pigmentation at base of ceratophores (Figure <xref ref-type="fig" rid="F5">5a</xref>). Lateral antenna with terminal insertion; two pairs of eyes, anterior pair dorsolateral, near widest portion of prostomium, posterior pair near base of prostomium, converging towards midline (Figure <xref ref-type="fig" rid="F5">5b</xref>). Median and lateral antennae, tentacular and dorsal cirri with two dark rings; first more elongated than second, both having subdistal swelling, culminating abruptly in sharp point; ceratophores cylindrical, median antenna larger than lateral antennae. Palps paired, same length as median antenna, culminating almost abruptly into thin point, with 8 longitudinal rows of papillae.</p><fig id="F4" position="float" orientation="portrait"><label>Figure 4.</label><caption><p><bold>A</bold> Anterior end of <italic><tp:taxon-name><tp:taxon-name-part taxon-name-part-type="genus">Lepidonotus</tp:taxon-name-part> <tp:taxon-name-part taxon-name-part-type="species">natalensis</tp:taxon-name-part></tp:taxon-name></italic> showing the pigmentation of antennae and tentacular cirri <bold>B</bold> dorsal anus in the 23rd segment chaetigerous, dorsal posterior view. Scale bars: 1 mm (<bold>A–B</bold>). (p, palp; ma, median antennae; la, lateral antennae; tc, tentacular cirri; pr, prostomium; nn, nuchal nodules; dc, dorsal cirrus; e, elytra; pl, papillae; a, anus; ac, anal cirri.</p></caption><graphic xmlns:xlink="http://www.w3.org/1999/xlink" xlink:href="zookeys-533-063-g004.jpg" position="float" orientation="portrait" xlink:type="simple" id="oo_64084.jpg"/></fig><fig id="F5" position="float" orientation="portrait"><label>Figure 5.</label><caption><p><italic><tp:taxon-name><tp:taxon-name-part taxon-name-part-type="genus">Lepidonotus</tp:taxon-name-part> <tp:taxon-name-part taxon-name-part-type="species">natalensis</tp:taxon-name-part></tp:taxon-name></italic> <bold>A</bold> anterodorsal view of prostomium <bold>B</bold> second segment showing the anterior peak <bold>C</bold> right parapodia of 4th segment, dorsal view <bold>D</bold> notochaetae, dorsal view <bold>E</bold> neurochaetae, ventral view <bold>F</bold> first right elytra, dorsal view <bold>G</bold> macrotubercle <bold>H</bold> microtubercles <bold>I</bold> right elytra of 6th segment <bold>J</bold> macrotubercle <bold>K</bold> group of papillae. Scale bars: 1 mm (<bold>A</bold>); 0,5 mm (<bold>B–D</bold>); 0.05 mm (<bold>B–D</bold>).</p></caption><graphic xmlns:xlink="http://www.w3.org/1999/xlink" xlink:href="zookeys-533-063-g005.jpg" position="float" orientation="portrait" xlink:type="simple" id="oo_64085.jpg"/></fig><!--PageBreak--><p>Tentacular segment with two pairs of cylindrical tentaculophores, with three prostomial chaetae on anterodorsal bases. Buccal cirri larger than ventral cirri, with cylindrical cirrophores. Pharynx with 9 pairs of papillae and 2 pairs of maxillae. Facial tubercle present. Dorsal cirri with same coloration as median antenna, larger than ventral cirri, with cylindrical cirrophores.</p><p>Parapodia biramous (Figure <xref ref-type="fig" rid="F5">5c</xref>), prechaetal lobe quadrate or subtriangular, postchaetal lobe short and subtriangular, both with acicula; short notopodia on anterodorsal side of neuropodia. Notochaetae spinous, superior row slender, partially thread-like, with fine, pointed tips (Figure <xref ref-type="fig" rid="F5">5d</xref>). Neuropodia large, truncate, distally cleft, with prechaetal lobe slightly longer than poschaetal lobe. Neurochaetae stouter than notochaetae, falcate, subdistally slightly thickened, with few rows of spines below slightly bent, blunt, unidentate tips (Figure <xref ref-type="fig" rid="F5">5e</xref>).</p><p>Twelve pairs of elytra covering dorsum entirely, with dark or dark-brown pigmentation; pairs until last chaetiger segment following order: 2, 4, 5, 7, 9, 11, 13, 15, 17, 19, 21 and 23. First three pairs more ornate, with macro and microtubercles (Figure <xref ref-type="fig" rid="F5">5f-h</xref>); these tubercles located more posteriorly on elytra after 4th or 5th pair, giving impression of smooth elytra; on 11th and 12th pairs ornamentation similar to that in first pairs. Most of macrotubercles on central region, surrounded by microtubercles (Figure <xref ref-type="fig" rid="F5">5i-j</xref>). Very long digitiform papillae along external edge, and group of papillae near inferior base of elytra or sometimes next to center (Figure <xref ref-type="fig" rid="F5">5k</xref>).</p><!--PageBreak--><p>Nephridial papillae starting from chaetiger 7, with peduncular aspect. Short ventral cirri with thin tip; one pair of short anal cirri with same coloration as median antenna; anus dorsal in 23rd chaetigerous segment (Figure <xref ref-type="fig" rid="F4">4b</xref>).</p></tp:treatment-sec><tp:treatment-sec sec-type="Habitat"><title>Habitat.</title><p>Intertidal zone (algae, rhodoliths) to 5 m, from the coast of Paraíba.</p></tp:treatment-sec><tp:treatment-sec sec-type="Holotype"><title>Holotype.</title><p><abbrev xmlns:xlink="http://www.w3.org/1999/xlink" content-type="institution" xlink:title="The Natural History Museum, London, Great Britain formerly British Museum of Natural History" xlink:type="simple">BMNH</abbrev> 1961.16.1</p></tp:treatment-sec><tp:treatment-sec sec-type="Type locality"><title>Type locality.</title><p>Natal, South Africa.</p></tp:treatment-sec><tp:treatment-sec sec-type="Distribution"><title>Distribution.</title><p>Suez Canal, Arabian Sea: Karachi; Port Edward, Natal, South Africa, Indian Ocean (<xref ref-type="bibr" rid="B44">Day 1951</xref>; <xref ref-type="bibr" rid="B239">Wehe 2006</xref>).</p><!--PageBreak--></tp:treatment-sec><tp:treatment-sec sec-type="New records"><title>New records.</title><p>Barra de Camaratuba, Mataraca, Paraíba, Brazil (<named-content xmlns:xlink="http://www.w3.org/1999/xlink" content-type="dwc:verbatimCoordinates" xlink:type="simple">06°36'14.17"S, 34°57'48.79"W</named-content>).</p><p>(POLY-<named-content xmlns:xlink="http://www.w3.org/1999/xlink" content-type="dwc:institutional_code" xlink:type="simple">UFPB</named-content> 1504), adult from Barra de Camaratuba, Mataraca (<named-content xmlns:xlink="http://www.w3.org/1999/xlink" content-type="dwc:verbatimCoordinates" xlink:type="simple">06°36'14.17"S, 34°57'48.79"W</named-content>), Paratypes (POLY-<named-content xmlns:xlink="http://www.w3.org/1999/xlink" content-type="dwc:institutional_code" xlink:type="simple">UFPB</named-content> 1505, 1506), Prainha, Baía da Traição (<named-content xmlns:xlink="http://www.w3.org/1999/xlink" content-type="dwc:verbatimCoordinates" xlink:type="simple">06°41'23.77"S, 34°55'48.47"W</named-content>), Paraíba, Brazil.</p></tp:treatment-sec><tp:treatment-sec sec-type="Remarks"><title>Remarks.</title><p><italic><tp:taxon-name><tp:taxon-name-part taxon-name-part-type="genus">Lepidonotus</tp:taxon-name-part> <tp:taxon-name-part taxon-name-part-type="species">natalensis</tp:taxon-name-part></tp:taxon-name></italic> presents a wide distribution. Futher studies are required to enable us to understand if it is a cryptogenic species, because there are no studies to show that it is a species complex, and its origin was not determined.</p></tp:treatment-sec><ref-list><ref id="B47"><mixed-citation xmlns:xlink="http://www.w3.org/1999/xlink" xlink:type="simple"><person-group><name name-style="western"><surname>Day</surname><given-names>JH</given-names></name></person-group> (<year>1967</year>) <source>The polychaete fauna of South Africa. Part 1: <tp:taxon-name><tp:taxon-name-part taxon-name-part-type="class">Errantia</tp:taxon-name-part></tp:taxon-name></source>. <publisher-name>British Museum (Natural History)</publisher-name>, <publisher-loc>London</publisher-loc>, <size units="page">458 pp</size>. </mixed-citation></ref><ref id="B44"><mixed-citation xmlns:xlink="http://www.w3.org/1999/xlink" xlink:type="simple"><person-group><name name-style="western"><surname>Day</surname><given-names>JH</given-names></name></person-group> (<year>1951</year>) <article-title>The polychaete fauna of South Africa. Part I. The intertidal and estuarine <tp:taxon-name><tp:taxon-name-part taxon-name-part-type="class">Polychaeta</tp:taxon-name-part></tp:taxon-name> of Natal and Mosambique.</article-title> <source>Annals of the Natal Museum</source> <volume>12</volume>(<issue>1</issue>): <fpage>1</fpage>–<lpage>67</lpage>. </mixed-citation></ref><ref id="B239"><mixed-citation xmlns:xlink="http://www.w3.org/1999/xlink" xlink:type="simple"><person-group><name name-style="western"><surname>Wehe</surname><given-names>T</given-names></name></person-group> (<year>2006</year>) <article-title>Revision of scale worms (<tp:taxon-name><tp:taxon-name-part taxon-name-part-type="class">Polychaeta</tp:taxon-name-part></tp:taxon-name>: <tp:taxon-name><tp:taxon-name-part taxon-name-part-type="suborder">Aphroditoidea</tp:taxon-name-part></tp:taxon-name>) occurring in the seas surrounding the Arabian Peninsula, Part 1. <tp:taxon-name><tp:taxon-name-part taxon-name-part-type="family">Polynoidae</tp:taxon-name-part></tp:taxon-name>.</article-title> <source>Fauna of Arabia</source> <volume>22</volume>: <fpage>23</fpage>–<lpage>197</lpage>. </mixed-citation></ref></ref-list></tp:taxon-treatment>
