# Supplementary material for: A catalogue of the scaleworm genus Lepidonotus (Polynoidae, Polychaeta) from South America, with two new records for Brazilian waters
Source: Zookeys. 2015 Nov 9;(533):63–98. doi: 10.3897/zookeys.533.6184 (PMC4669924; doi:10.3897/zookeys.533.6184)
Supplement: XML Treatment for Lepidonotus nesophilus [file zookeys.533.6184-treatment13.xml]

<!DOCTYPE tp:taxon-treatment
  PUBLIC "-//TaxonX//DTD Taxonomic Treatment Publishing DTD v0 20100105//EN" "tax-treatment-NSO.dtd">
<tp:taxon-treatment xmlns:tp="http://www.plazi.org/taxpub"><tp:treatment-meta><kwd-group><label>Taxon classification</label><kwd><named-content content-type="kingdom">Animalia</named-content></kwd><kwd><named-content content-type="order">Phyllodocida</named-content></kwd><kwd><named-content content-type="family">Polynoidae</named-content></kwd></kwd-group><mixed-citation publication-type="journal"><person-group><name><surname>De Assis</surname><given-names>José Eriberto</given-names></name><name><surname>de Brito</surname><given-names>Rafael Justino</given-names></name><name><surname>Christoffersen</surname><given-names>Martin Lindsey</given-names></name><name><surname>de Souza</surname><given-names>José Roberto Botelho</given-names></name></person-group><article-title>A catalogue of the scaleworm genus <italic><tp:taxon-name><tp:taxon-name-part taxon-name-part-type="genus">Lepidonotus</tp:taxon-name-part></tp:taxon-name></italic> (<tp:taxon-name><tp:taxon-name-part taxon-name-part-type="family">Polynoidae</tp:taxon-name-part></tp:taxon-name>, <tp:taxon-name><tp:taxon-name-part taxon-name-part-type="class">Polychaeta</tp:taxon-name-part></tp:taxon-name>) from South America, with two new records for Brazilian waters</article-title><source>Zookeys</source><day>9</day><month>11</month><year>2015</year><volume>2015</volume><issue>533</issue><fpage>63</fpage><lpage>98</lpage><pub-id pub-id-type="doi">10.3897/zookeys.533.6184</pub-id></mixed-citation></tp:treatment-meta><tp:nomenclature><label>12.</label><tp:taxon-name>
                            <tp:taxon-name-part taxon-name-part-type="genus">Lepidonotus</tp:taxon-name-part>
                            <tp:taxon-name-part taxon-name-part-type="species">nesophilus</tp:taxon-name-part>
                        </tp:taxon-name><tp:taxon-authority>Chamberlin, 1919</tp:taxon-authority><tp:nomenclature-citation-list><tp:nomenclature-citation><tp:taxon-name><tp:taxon-name-part taxon-name-part-type="genus">Lepidonotus</tp:taxon-name-part> <tp:taxon-name-part taxon-name-part-type="species">nesophilus</tp:taxon-name-part></tp:taxon-name><comment> Chamberlin, 1919: 75–78, pl. 4: figs 1–7; pl. 5: fig. 13 (Chatham Island, Galapagos Archipelago).-<xref ref-type="bibr" rid="B96">Hartman 1939</xref>: 38–39, pl. 7: figs 83–95 (Galapagos Islands, 22–73 m) [not Tenacatitla Bay, Mexico = undescribed species].-<xref ref-type="bibr" rid="B182">Rioja 1941</xref>: 680 (Mexican Pacific), <xref ref-type="bibr" rid="B185">1962</xref>: 141 (Mexican Pacific).-<xref ref-type="bibr" rid="B66">Fauchald and Reimer 1975</xref>: 80 (Panama).-<xref ref-type="bibr" rid="B64">Fauchald 1977</xref>: 6 (Pacific Panama).-<xref ref-type="bibr" rid="B230">Van der Heiden and Hendrickx 1982</xref> (Mexican Pacific).-<xref ref-type="bibr" rid="B27">Blake 1991</xref> (Galapagos).-<xref ref-type="bibr" rid="B112">Hernández-Alcantara et al. 2003</xref>: 6.-<xref ref-type="bibr" rid="B198">Salazar-Vallejo and Londoño-Mesa 2004</xref>: 49.-<xref ref-type="bibr" rid="B195">Salazar-Silva 2006</xref>: 151.</comment></tp:nomenclature-citation></tp:nomenclature-citation-list></tp:nomenclature><tp:treatment-sec sec-type="Holotype"><title>Holotype.</title><p><named-content xmlns:xlink="http://www.w3.org/1999/xlink" content-type="dwc:institutional_code" xlink:type="simple">USNM</named-content> 19400.</p></tp:treatment-sec><tp:treatment-sec sec-type="Type locality"><title>Type locality.</title><p>Chatham Island, Galapagos Archipelago</p></tp:treatment-sec><tp:treatment-sec sec-type="Distribution"><title>Distribution.</title><p>Eastern Pacific from Mexico to Galapagos.</p></tp:treatment-sec><ref-list><ref id="B96"><mixed-citation xmlns:xlink="http://www.w3.org/1999/xlink" xlink:type="simple"><person-group><name name-style="western"><surname>Hartman</surname><given-names>O</given-names></name></person-group> (<year>1939</year>) <article-title>Polychaetous annelids, Part 1. <tp:taxon-name><tp:taxon-name-part taxon-name-part-type="family">Aphroditidae</tp:taxon-name-part></tp:taxon-name> to <tp:taxon-name><tp:taxon-name-part taxon-name-part-type="family">Pisionidae</tp:taxon-name-part></tp:taxon-name>.</article-title> <source>Reports of the Allan Hancock Pacific Expedition</source> <volume>7</volume>: <fpage>1</fpage>–<lpage>156</lpage>. </mixed-citation></ref><ref id="B182"><mixed-citation xmlns:xlink="http://www.w3.org/1999/xlink" xlink:type="simple"><person-group><name name-style="western"><surname>Rioja</surname><given-names>E</given-names></name></person-group> (<year>1941</year>) <article-title>Estudios anelidológicos. III. Datos para el conocimiento de la fauna de poliquetos de las costas del Pacìfico de México.</article-title> <source>Anales del Instituto de Biologia de México</source> <volume>12</volume>: <fpage>669</fpage>–<lpage>746</lpage>. </mixed-citation></ref><ref id="B185"><mixed-citation xmlns:xlink="http://www.w3.org/1999/xlink" xlink:type="simple"><person-group><name name-style="western"><surname>Rioja</surname><given-names>E</given-names></name></person-group> (<year>1962</year>) <article-title>Estudios anelidologicos XXVI. Algunos anelidos poliquetos de las costas del Pacìfico de México.</article-title> <source>Anales del Instituto de Biologia de México</source> <volume>33</volume>: <fpage>131</fpage>–<lpage>229</lpage>. </mixed-citation></ref><ref id="B66"><mixed-citation xmlns:xlink="http://www.w3.org/1999/xlink" xlink:type="simple"><person-group><name name-style="western"><surname>Fauchald</surname><given-names>K</given-names></name><name name-style="western"><surname>Reimer</surname><given-names>AA</given-names></name></person-group> (<year>1975</year>) <article-title>Clave de poliquetos panameños con la inclusion de una clave para todas las familias del mundo.</article-title> <source>Boletin del Instituto Oceanografico Universidad de Oriente Cumana</source> <volume>14</volume>: <fpage>71</fpage>–<lpage>94</lpage>. </mixed-citation></ref><ref id="B64"><mixed-citation xmlns:xlink="http://www.w3.org/1999/xlink" xlink:type="simple"><person-group><name name-style="western"><surname>Fauchald</surname><given-names>K</given-names></name></person-group> (<year>1977</year>) <article-title>Polychaetes from intertidal areas in Panama with a review of previous shallow-water records.</article-title> <source>Smithsonian Contributions to Zoology</source> <volume>221</volume>: <fpage>1</fpage>–<lpage>81</lpage>. doi: <ext-link xlink:type="simple" ext-link-type="doi" xlink:href="10.5479/si.00810282.221">10.5479/si.00810282.221</ext-link> </mixed-citation></ref><ref id="B230"><mixed-citation xmlns:xlink="http://www.w3.org/1999/xlink" xlink:type="simple"><person-group><name name-style="western"><surname>Van der Heiden</surname><given-names>AM</given-names></name><name name-style="western"><surname>Hendrickx</surname><given-names>ME</given-names></name></person-group> (<year>1982</year>) <source>Inventario de la fauna marina y costera del sur de Sinaloa, México, Segundo Informe.</source> <publisher-name>Universidade Nacional Autónoma de México</publisher-name>, <publisher-loc>Instituto de Ciencias Marinas y Limnologìa, Sinaloa</publisher-loc>, <size units="page">135 pp</size>. </mixed-citation></ref><ref id="B27"><mixed-citation xmlns:xlink="http://www.w3.org/1999/xlink" xlink:type="simple"><person-group><name name-style="western"><surname>Blake</surname><given-names>JA</given-names></name></person-group> (<year>1991</year>) <article-title>The polychaete fauna of the Galapagos Islands.</article-title> <source>Topics in Geobiology</source> <volume>8</volume>: <fpage>75</fpage>–<lpage>96</lpage>. doi: <ext-link xlink:type="simple" ext-link-type="doi" xlink:href="10.1007/978-1-4899-0646-5_4">10.1007/978-1-4899-0646-5_4</ext-link> </mixed-citation></ref><ref id="B112"><mixed-citation xmlns:xlink="http://www.w3.org/1999/xlink" xlink:type="simple"><person-group><name name-style="western"><surname>Hernández-Alcántara</surname><given-names>P</given-names></name><name name-style="western"><surname>Frontana-Uribe</surname><given-names>SC</given-names></name><name name-style="western"><surname>Solìs-Weiss</surname><given-names>V</given-names></name></person-group> (<year>2003</year>) <article-title>Commented checklist of the polychaetes (<tp:taxon-name><tp:taxon-name-part taxon-name-part-type="phylum">Annelida</tp:taxon-name-part></tp:taxon-name>: <tp:taxon-name><tp:taxon-name-part taxon-name-part-type="class">Polychaeta</tp:taxon-name-part></tp:taxon-name>) from areas adjacent to Islands of the Mexican Pacific and Gulf of California.</article-title> <source>Bulletin of the Southern California Academy of Sciences</source> <volume>102</volume>: <fpage>1</fpage>–<lpage>16</lpage>. </mixed-citation></ref><ref id="B198"><mixed-citation xmlns:xlink="http://www.w3.org/1999/xlink" xlink:type="simple"><person-group><name name-style="western"><surname>Salazar-Vallejo</surname><given-names>SI</given-names></name><name name-style="western"><surname>Londoño-Mesa</surname><given-names>MH</given-names></name></person-group> (<year>2004</year>) <article-title>Lista de especies y bibliografia de poliquetos (<tp:taxon-name><tp:taxon-name-part taxon-name-part-type="class">Polychaeta</tp:taxon-name-part></tp:taxon-name>) del Pacifico Oriental Tropical.</article-title> <source>Anales del Instituto de Biologia Universidad Nacional Autonoma de México Série Zoologia</source> <volume>75</volume>: <fpage>9</fpage>–<lpage>97</lpage>. </mixed-citation></ref><ref id="B195"><mixed-citation xmlns:xlink="http://www.w3.org/1999/xlink" xlink:type="simple"><person-group><name name-style="western"><surname>Salazar-Silva</surname><given-names>P</given-names></name></person-group> (<year>2006</year>) <article-title>Scaleworms (<tp:taxon-name><tp:taxon-name-part taxon-name-part-type="class">Polychaeta</tp:taxon-name-part></tp:taxon-name>: <tp:taxon-name><tp:taxon-name-part taxon-name-part-type="family">Polynoidae</tp:taxon-name-part></tp:taxon-name>) from the Mexican Pacific and some other Eastern Pacific sites.</article-title> <source>Investigaciones Marinas de Valparaíso</source> <volume>34</volume>(<issue>2</issue>): <fpage>143</fpage>–<lpage>161</lpage>. doi: <ext-link xlink:type="simple" ext-link-type="doi" xlink:href="10.4067/s0717-71782006000200014">10.4067/s0717-71782006000200014</ext-link> </mixed-citation></ref></ref-list></tp:taxon-treatment>
