# Supplementary material for: A catalogue of the scaleworm genus Lepidonotus (Polynoidae, Polychaeta) from South America, with two new records for Brazilian waters
Source: Zookeys. 2015 Nov 9;(533):63–98. doi: 10.3897/zookeys.533.6184 (PMC4669924; doi:10.3897/zookeys.533.6184)
Supplement: XML Treatment for Lepidonotus panamensis [file zookeys.533.6184-treatment14.xml]

<!DOCTYPE tp:taxon-treatment
  PUBLIC "-//TaxonX//DTD Taxonomic Treatment Publishing DTD v0 20100105//EN" "tax-treatment-NSO.dtd">
<tp:taxon-treatment xmlns:tp="http://www.plazi.org/taxpub"><tp:treatment-meta><kwd-group><label>Taxon classification</label><kwd><named-content content-type="kingdom">Animalia</named-content></kwd><kwd><named-content content-type="order">Phyllodocida</named-content></kwd><kwd><named-content content-type="family">Polynoidae</named-content></kwd></kwd-group><mixed-citation publication-type="journal"><person-group><name><surname>De Assis</surname><given-names>José Eriberto</given-names></name><name><surname>de Brito</surname><given-names>Rafael Justino</given-names></name><name><surname>Christoffersen</surname><given-names>Martin Lindsey</given-names></name><name><surname>de Souza</surname><given-names>José Roberto Botelho</given-names></name></person-group><article-title>A catalogue of the scaleworm genus <italic><tp:taxon-name><tp:taxon-name-part taxon-name-part-type="genus">Lepidonotus</tp:taxon-name-part></tp:taxon-name></italic> (<tp:taxon-name><tp:taxon-name-part taxon-name-part-type="family">Polynoidae</tp:taxon-name-part></tp:taxon-name>, <tp:taxon-name><tp:taxon-name-part taxon-name-part-type="class">Polychaeta</tp:taxon-name-part></tp:taxon-name>) from South America, with two new records for Brazilian waters</article-title><source>Zookeys</source><day>9</day><month>11</month><year>2015</year><volume>2015</volume><issue>533</issue><fpage>63</fpage><lpage>98</lpage><pub-id pub-id-type="doi">10.3897/zookeys.533.6184</pub-id></mixed-citation></tp:treatment-meta><tp:nomenclature><label>13.</label><tp:taxon-name>
                            <tp:taxon-name-part taxon-name-part-type="genus">Lepidonotus</tp:taxon-name-part>
                            <tp:taxon-name-part taxon-name-part-type="species">panamensis</tp:taxon-name-part>
                        </tp:taxon-name><tp:taxon-authority>Hartman, 1939</tp:taxon-authority><tp:nomenclature-citation-list><tp:nomenclature-citation><tp:taxon-name><tp:taxon-name-part taxon-name-part-type="genus">Lepidonotus</tp:taxon-name-part> <tp:taxon-name-part taxon-name-part-type="species">pomareae</tp:taxon-name-part> <tp:taxon-name-part taxon-name-part-type="subspecies">panamensis</tp:taxon-name-part></tp:taxon-name><comment> Hartman, 1939: 44–46, pl. 6: figs 70–77 (Pacific Panama, 27–91m).</comment></tp:nomenclature-citation><tp:nomenclature-citation><tp:taxon-name><tp:taxon-name-part taxon-name-part-type="genus">Lepidonotus</tp:taxon-name-part> <tp:taxon-name-part taxon-name-part-type="species">panamensis</tp:taxon-name-part></tp:taxon-name><comment>.-<xref ref-type="bibr" rid="B103">Hartman 1959</xref>: 90.-<xref ref-type="bibr" rid="B193">Rullier and Amoureux 1979</xref>: 152 (Bahia).-<xref ref-type="bibr" rid="B2">Amaral and Nonato 1982</xref>: 25 (Espírito Santo).</comment></tp:nomenclature-citation></tp:nomenclature-citation-list></tp:nomenclature><tp:treatment-sec sec-type="Holotype"><title>Holotype.</title><p><named-content xmlns:xlink="http://www.w3.org/1999/xlink" content-type="dwc:institutional_code" xlink:type="simple">USNM</named-content> 47981.</p></tp:treatment-sec><tp:treatment-sec sec-type="Type locality"><title>Type locality.</title><p>Pacific, Panama.</p></tp:treatment-sec><tp:treatment-sec sec-type="Distribution"><title>Distribution.</title><p>Eastern Pacific: Panama Bay. Southwestern Atlantic from Bahia and Espírito Santo. Brazil, 27–91 m.</p></tp:treatment-sec><ref-list><ref id="B103"><mixed-citation xmlns:xlink="http://www.w3.org/1999/xlink" xlink:type="simple"><person-group><name name-style="western"><surname>Hartman</surname><given-names>O</given-names></name></person-group> (<year>1959</year>) <article-title>Catalogue of the polychaetous annelids of the world.Parts 1 and 2.</article-title> <source>Occasional Papers of the Allan Hancock Foundation</source> <volume>23</volume>: <fpage>1</fpage>–<lpage>628</lpage>. </mixed-citation></ref><ref id="B193"><mixed-citation xmlns:xlink="http://www.w3.org/1999/xlink" xlink:type="simple"><person-group><name name-style="western"><surname>Rullier</surname><given-names>F</given-names></name><name name-style="western"><surname>Amoureux</surname><given-names>L</given-names></name></person-group> (<year>1979</year>) <article-title>Campagne de la Calypso au large des côtes atlantiques de l´ Amerique du Sud (1961–1962). I. 33. Annélides polychétes.</article-title> <source>Annales de l‘ Institute Océanografique Supplement</source> <volume>55</volume>: <fpage>145</fpage>–<lpage>206</lpage>. </mixed-citation></ref><ref id="B2"><mixed-citation xmlns:xlink="http://www.w3.org/1999/xlink" xlink:type="simple"><person-group><name name-style="western"><surname>Amaral</surname><given-names>ACZ</given-names></name><name name-style="western"><surname>Nonato</surname><given-names>EF</given-names></name></person-group> (<year>1982</year>) <source>Anelídeos poliquetos da costa brasileira: <tp:taxon-name><tp:taxon-name-part taxon-name-part-type="family">Aphroditidae</tp:taxon-name-part></tp:taxon-name> e <tp:taxon-name><tp:taxon-name-part taxon-name-part-type="family">Polynoidae</tp:taxon-name-part></tp:taxon-name></source>, <volume>volume 3</volume>. <publisher-name>Coordenação Editorial, Conselho Nacional de Desenvolvimento Científico e Tecnológico</publisher-name>, <publisher-loc>Brasília</publisher-loc>, <size units="page">46 pp</size>. </mixed-citation></ref></ref-list></tp:taxon-treatment>
