# Supplementary material for: A catalogue of the scaleworm genus Lepidonotus (Polynoidae, Polychaeta) from South America, with two new records for Brazilian waters
Source: Zookeys. 2015 Nov 9;(533):63–98. doi: 10.3897/zookeys.533.6184 (PMC4669924; doi:10.3897/zookeys.533.6184)
Supplement: XML Treatment for Lepidonotus savignyi [file zookeys.533.6184-treatment15.xml]

<!DOCTYPE tp:taxon-treatment
  PUBLIC "-//TaxonX//DTD Taxonomic Treatment Publishing DTD v0 20100105//EN" "tax-treatment-NSO.dtd">
<tp:taxon-treatment xmlns:tp="http://www.plazi.org/taxpub"><tp:treatment-meta><kwd-group><label>Taxon classification</label><kwd><named-content content-type="kingdom">Animalia</named-content></kwd><kwd><named-content content-type="order">Phyllodocida</named-content></kwd><kwd><named-content content-type="family">Polynoidae</named-content></kwd></kwd-group><mixed-citation publication-type="journal"><person-group><name><surname>De Assis</surname><given-names>José Eriberto</given-names></name><name><surname>de Brito</surname><given-names>Rafael Justino</given-names></name><name><surname>Christoffersen</surname><given-names>Martin Lindsey</given-names></name><name><surname>de Souza</surname><given-names>José Roberto Botelho</given-names></name></person-group><article-title>A catalogue of the scaleworm genus <italic><tp:taxon-name><tp:taxon-name-part taxon-name-part-type="genus">Lepidonotus</tp:taxon-name-part></tp:taxon-name></italic> (<tp:taxon-name><tp:taxon-name-part taxon-name-part-type="family">Polynoidae</tp:taxon-name-part></tp:taxon-name>, <tp:taxon-name><tp:taxon-name-part taxon-name-part-type="class">Polychaeta</tp:taxon-name-part></tp:taxon-name>) from South America, with two new records for Brazilian waters</article-title><source>Zookeys</source><day>9</day><month>11</month><year>2015</year><volume>2015</volume><issue>533</issue><fpage>63</fpage><lpage>98</lpage><pub-id pub-id-type="doi">10.3897/zookeys.533.6184</pub-id></mixed-citation></tp:treatment-meta><tp:nomenclature><label>14.</label><tp:taxon-name>
                            <tp:taxon-name-part taxon-name-part-type="genus">Lepidonotus</tp:taxon-name-part>
                            <tp:taxon-name-part taxon-name-part-type="species">savignyi</tp:taxon-name-part>
                        </tp:taxon-name><tp:taxon-authority>Grube, 1856</tp:taxon-authority><tp:nomenclature-citation-list><tp:nomenclature-citation><tp:taxon-name><tp:taxon-name-part taxon-name-part-type="genus">Polynoe</tp:taxon-name-part></tp:taxon-name><comment> Grube, 1856: 45 (Callao, Peru); <xref ref-type="bibr" rid="B91">1876</xref>: 61.-<xref ref-type="bibr" rid="B204">Seidler 1924</xref>: 88.</comment></tp:nomenclature-citation><tp:nomenclature-citation><tp:taxon-name><tp:taxon-name-part taxon-name-part-type="genus">Lepidonotus</tp:taxon-name-part> <tp:taxon-name-part taxon-name-part-type="species">savignyi</tp:taxon-name-part></tp:taxon-name><comment>.-<xref ref-type="bibr" rid="B14">Baird 1865</xref>: 183.-<xref ref-type="bibr" rid="B11">Augener 1925</xref> (West Indies).-<xref ref-type="bibr" rid="B197">Salazar-Vallejo and Eibye-Jacobsen 2012</xref>: 1398.</comment></tp:nomenclature-citation><tp:nomenclature-citation><tp:taxon-name><tp:taxon-name-part taxon-name-part-type="genus">Polynoe</tp:taxon-name-part></tp:taxon-name><comment>.-<xref ref-type="bibr" rid="B175">Quatrefages 1866</xref>: 225.</comment></tp:nomenclature-citation><!--PageBreak--></tp:nomenclature-citation-list></tp:nomenclature><tp:treatment-sec sec-type="Type locality"><title>Type locality.</title><p>Callao, Peru.</p></tp:treatment-sec><tp:treatment-sec sec-type="Distribution"><title>Distribution.</title><p>Eastern Pacific from Peru. Western Atlantic from the West Indies.</p></tp:treatment-sec><ref-list><ref id="B91"><mixed-citation xmlns:xlink="http://www.w3.org/1999/xlink" xlink:type="simple"><person-group><name name-style="western"><surname>Grube</surname><given-names>AE</given-names></name></person-group> (<year>1876</year>) <article-title>Bemerkungen über die Familie der Aphroditeen (Gruppe <italic><tp:taxon-name><tp:taxon-name-part taxon-name-part-type="genus">Polynoina</tp:taxon-name-part></tp:taxon-name></italic>, Acoëtea, <tp:taxon-name><tp:taxon-name-part taxon-name-part-type="above-genus">Polylepidea</tp:taxon-name-part></tp:taxon-name>).</article-title> <source>Jahresbericht der Schlesische Gesellschaft für Vaterlandische Kultur Breslau</source> <volume>53</volume>: <fpage>46</fpage>–<lpage>72</lpage>. </mixed-citation></ref><ref id="B204"><mixed-citation xmlns:xlink="http://www.w3.org/1999/xlink" xlink:type="simple"><person-group><name name-style="western"><surname>Seidler</surname><given-names>HJ</given-names></name></person-group> (<year>1924</year>) <article-title>Beiträge zur Kenntnis der Polynoiden I.</article-title> <source>Archiv für Naturgeschichte A</source> <volume>89</volume>: <fpage>1</fpage>–<lpage>217</lpage>. </mixed-citation></ref><ref id="B14"><mixed-citation xmlns:xlink="http://www.w3.org/1999/xlink" xlink:type="simple"><person-group><name name-style="western"><surname>Baird</surname><given-names>W</given-names></name></person-group> (<year>1865</year>) <article-title>Contributions toward a monograph of the species of annelides belonging to the <tp:taxon-name><tp:taxon-name-part taxon-name-part-type="superfamily">Aphroditacea</tp:taxon-name-part></tp:taxon-name>, containing a list of the known species, and a description of some new species contained in the national collection of the British Museum.</article-title> <source>Journal of the Linnean Society of London</source> <volume>8</volume>: <fpage>172</fpage>–<lpage>202</lpage>. doi: <ext-link xlink:type="simple" ext-link-type="doi" xlink:href="10.1111/j.1096-3642.1865.tb02438.x">10.1111/j.1096-3642.1865.tb02438.x</ext-link> </mixed-citation></ref><ref id="B11"><mixed-citation xmlns:xlink="http://www.w3.org/1999/xlink" xlink:type="simple"><person-group><name name-style="western"><surname>Augener</surname><given-names>H</given-names></name></person-group> (<year>1925</year>) <article-title>Úber westingdische und einige andere Polychaeten-type von Grube (Oersted), Krøyer, Mörch und Schmarda.</article-title> <source>Universitetets Zoologische Museum Kobenhavn</source> <volume>39</volume>: <fpage>1</fpage>–<lpage>47</lpage>. </mixed-citation></ref><ref id="B197"><mixed-citation xmlns:xlink="http://www.w3.org/1999/xlink" xlink:type="simple"><person-group><name name-style="western"><surname>Salazar-Vallejo</surname><given-names>SI</given-names></name><name name-style="western"><surname>Eibye-Jacobsen</surname><given-names>D</given-names></name></person-group> (<year>2012</year>) <article-title>Annulata Orstediana: Publication dates, composition and annotated taxonomic list, with some comments on <italic><tp:taxon-name><tp:taxon-name-part taxon-name-part-type="genus">Hemipodus</tp:taxon-name-part></tp:taxon-name></italic> (<tp:taxon-name><tp:taxon-name-part taxon-name-part-type="class">Polychaeta</tp:taxon-name-part></tp:taxon-name>: <tp:taxon-name><tp:taxon-name-part taxon-name-part-type="family">Glyceridae</tp:taxon-name-part></tp:taxon-name>).</article-title> <source>Revista de Biologia Tropical</source> <volume>60</volume>: <fpage>1391</fpage>–<lpage>1402</lpage>. doi: <ext-link xlink:type="simple" ext-link-type="doi" xlink:href="10.15517/rbt.v60i3.1815">10.15517/rbt.v60i3.1815</ext-link> </mixed-citation></ref><ref id="B175"><mixed-citation xmlns:xlink="http://www.w3.org/1999/xlink" xlink:type="simple"><person-group><name name-style="western"><surname>Quatrefages</surname><given-names>A</given-names></name></person-group> (<year>1866</year>) <article-title>Histoire naturelle des annélids marins et d’eau douce.</article-title> <source>Annélides et gephyriens</source>. <volume>Volumes 1-2</volume>(<issue>Part 1</issue>). <publisher-name>Librarie Encyclopédique de Roret</publisher-name>, <publisher-loc>Paris</publisher-loc>, <size units="page">794 pp</size>. </mixed-citation></ref></ref-list></tp:taxon-treatment>
