# Supplementary material for: A catalogue of the scaleworm genus Lepidonotus (Polynoidae, Polychaeta) from South America, with two new records for Brazilian waters
Source: Zookeys. 2015 Nov 9;(533):63–98. doi: 10.3897/zookeys.533.6184 (PMC4669924; doi:10.3897/zookeys.533.6184)
Supplement: XML Treatment for Lepidonotus sublevis [file zookeys.533.6184-treatment16.xml]

<!DOCTYPE tp:taxon-treatment
  PUBLIC "-//TaxonX//DTD Taxonomic Treatment Publishing DTD v0 20100105//EN" "tax-treatment-NSO.dtd">
<tp:taxon-treatment xmlns:tp="http://www.plazi.org/taxpub"><tp:treatment-meta><kwd-group><label>Taxon classification</label><kwd><named-content content-type="kingdom">Animalia</named-content></kwd><kwd><named-content content-type="order">Phyllodocida</named-content></kwd><kwd><named-content content-type="family">Polynoidae</named-content></kwd></kwd-group><mixed-citation publication-type="journal"><person-group><name><surname>De Assis</surname><given-names>José Eriberto</given-names></name><name><surname>de Brito</surname><given-names>Rafael Justino</given-names></name><name><surname>Christoffersen</surname><given-names>Martin Lindsey</given-names></name><name><surname>de Souza</surname><given-names>José Roberto Botelho</given-names></name></person-group><article-title>A catalogue of the scaleworm genus <italic><tp:taxon-name><tp:taxon-name-part taxon-name-part-type="genus">Lepidonotus</tp:taxon-name-part></tp:taxon-name></italic> (<tp:taxon-name><tp:taxon-name-part taxon-name-part-type="family">Polynoidae</tp:taxon-name-part></tp:taxon-name>, <tp:taxon-name><tp:taxon-name-part taxon-name-part-type="class">Polychaeta</tp:taxon-name-part></tp:taxon-name>) from South America, with two new records for Brazilian waters</article-title><source>Zookeys</source><day>9</day><month>11</month><year>2015</year><volume>2015</volume><issue>533</issue><fpage>63</fpage><lpage>98</lpage><pub-id pub-id-type="doi">10.3897/zookeys.533.6184</pub-id></mixed-citation></tp:treatment-meta><tp:nomenclature><label>15.</label><tp:taxon-name>
                            <tp:taxon-name-part taxon-name-part-type="genus">Lepidonotus</tp:taxon-name-part>
                            <tp:taxon-name-part taxon-name-part-type="species">sublevis</tp:taxon-name-part>
                        </tp:taxon-name><tp:taxon-authority>Verrill, 1873</tp:taxon-authority><tp:nomenclature-citation-list><tp:nomenclature-citation><tp:taxon-name><tp:taxon-name-part taxon-name-part-type="genus">Lepidonotus</tp:taxon-name-part> <tp:taxon-name-part taxon-name-part-type="species">sublevis</tp:taxon-name-part></tp:taxon-name><comment>-<xref ref-type="bibr" rid="B232">Verrill 1973</xref>.-<xref ref-type="bibr" rid="B234">Verrill and Smith 1874</xref>: 581, pl. 10: fig. 42 (Savin Rock, near New Haven, and Vineyard Sound, Massachusetts); <xref ref-type="bibr" rid="B233">Verrill 1882</xref>: 300, pl. 4: fig. 2; pl. 6: fig. 3 (New England).-<xref ref-type="bibr" rid="B55">Dorner 1877</xref>: 66 (Massachusetts).-<xref ref-type="bibr" rid="B249">Wood 1885</xref>: 532 (New England).-<xref ref-type="bibr" rid="B111">Heilprin 1888</xref> [1906]: 6, pl. 8: fig. 8 (New Jersey).-<xref ref-type="bibr" rid="B6">Andrews 1891</xref>: 278 (North Carolina).-<xref ref-type="bibr" rid="B56">Drowne 1896</xref>: 74 (Massachusetts).-<xref ref-type="bibr" rid="B220">Summer et al. 1913</xref>: 618 (Massachusetts).-<xref ref-type="bibr" rid="B173">Pratt 1923</xref>: 285.-<xref ref-type="bibr" rid="B97">Hartman 1942</xref>: 22–23, figs 7–12, <xref ref-type="bibr" rid="B98">1944</xref>; <xref ref-type="bibr" rid="B99">1945</xref>: 10 (North Carolina); <xref ref-type="bibr" rid="B101">1951</xref>: 17–18 (Gulf of Mexico), <xref ref-type="bibr" rid="B102">1954</xref>: 413 (Gulf of Mexico).-<xref ref-type="bibr" rid="B79">Ferguson and Jones 1949</xref> (Virginia).-<xref ref-type="bibr" rid="B19">Behre 1950</xref>: 11 (Louisiana).-<xref ref-type="bibr" rid="B110">Hedgpeth 1950</xref>: 75 (Texas; on lower surface of <italic><tp:taxon-name><tp:taxon-name-part taxon-name-part-type="genus">Renilla</tp:taxon-name-part> <tp:taxon-name-part taxon-name-part-type="species">muelleri</tp:taxon-name-part></tp:taxon-name></italic> [as <italic><tp:taxon-name><tp:taxon-name-part taxon-name-part-type="genus">Renilla</tp:taxon-name-part> <tp:taxon-name-part taxon-name-part-type="species">mülleri</tp:taxon-name-part></tp:taxon-name></italic>]).-<xref ref-type="bibr" rid="B174">Pratt 1951</xref>: 328.-<xref ref-type="bibr" rid="B241">Wells 1961</xref>: 247 (North Carolina).-<xref ref-type="bibr" rid="B166">Pettibone 1963</xref>: 18–19, fig. 3e (Massachusetts to Florida, in gastropod shells with <italic><tp:taxon-name><tp:taxon-name-part taxon-name-part-type="genus">Pagurus</tp:taxon-name-part> <tp:taxon-name-part taxon-name-part-type="species">pollicaris</tp:taxon-name-part></tp:taxon-name></italic>).-<xref ref-type="bibr" rid="B242">Wells and Gray 1964</xref> (North Carolina).-<xref ref-type="bibr" rid="B208">Smith 1964</xref>: 76 (Massachusetts).-<xref ref-type="bibr" rid="B253">Yentsch et al. 1966</xref>: 117 (Massachusetts).-<xref ref-type="bibr" rid="B30">Calder and Brehmer 1967</xref> (Virginia).-<xref ref-type="bibr" rid="B38">Conner et al. 1972</xref>: 1503.-<xref ref-type="bibr" rid="B28">Boesch 1973</xref>: 230 (Virginia).-<xref ref-type="bibr" rid="B48">Day 1973</xref>: 6 (Beaufort, North Carolina, 0–100 m).-<xref ref-type="bibr" rid="B81">Fotheringham 1976</xref>: 574 (Texas; comensal with <italic><tp:taxon-name><tp:taxon-name-part taxon-name-part-type="genus">Clibanarius</tp:taxon-name-part> <tp:taxon-name-part taxon-name-part-type="species">vittatus</tp:taxon-name-part></tp:taxon-name></italic> and <italic><tp:taxon-name><tp:taxon-name-part taxon-name-part-type="genus">Pagurus</tp:taxon-name-part> <tp:taxon-name-part taxon-name-part-type="species">pollicaris</tp:taxon-name-part></tp:taxon-name></italic>).-<xref ref-type="bibr" rid="B85">Gardiner 1976</xref>: 86, fig. 1f–g (North Carolina; associated with <italic><tp:taxon-name><tp:taxon-name-part taxon-name-part-type="genus">Clibanarius</tp:taxon-name-part> <tp:taxon-name-part taxon-name-part-type="species">vittatus</tp:taxon-name-part></tp:taxon-name></italic>, <italic><tp:taxon-name><tp:taxon-name-part taxon-name-part-type="genus">Pagurus</tp:taxon-name-part> <tp:taxon-name-part taxon-name-part-type="species">impressus</tp:taxon-name-part></tp:taxon-name></italic>, <italic><tp:taxon-name><tp:taxon-name-part taxon-name-part-type="genus">Pagurus</tp:taxon-name-part> <tp:taxon-name-part taxon-name-part-type="species">longicarpus</tp:taxon-name-part></tp:taxon-name></italic>, and <italic><tp:taxon-name><tp:taxon-name-part taxon-name-part-type="genus">Pagurus</tp:taxon-name-part> <tp:taxon-name-part taxon-name-part-type="species">pollicaris</tp:taxon-name-part></tp:taxon-name></italic>).-<xref ref-type="bibr" rid="B126">Kinner and Maurer 1978</xref>: 217 (Delaware Bay).-<xref ref-type="bibr" rid="B58">Dueñas 1981</xref> (Caribbean Colombia), 1999 (Caribbean Colombia).-<xref ref-type="bibr" rid="B213">Stainken 1984</xref>: 100 (New York).-<xref ref-type="bibr" rid="B245">Weston 1984</xref>: 27 (Gulf of Mexico).-<xref ref-type="bibr" rid="B119">Ismail 1985</xref>: 384 (New Jersey).-<xref ref-type="bibr" rid="B115">Ibarzabal 1986</xref>: 2 (Cuba, 2 m); 1989b: 2–3, figs. 1a–f (Cuba).-<xref ref-type="bibr" rid="B214">Steimle and Caracciolo-Ward 1989</xref>: 148 (New York).-<xref ref-type="bibr" rid="B42">Dauer 1991</xref> (comensal of <italic><tp:taxon-name><tp:taxon-name-part taxon-name-part-type="genus">Clibanarius</tp:taxon-name-part> <tp:taxon-name-part taxon-name-part-type="species">vittatus</tp:taxon-name-part></tp:taxon-name></italic>, <italic><tp:taxon-name><tp:taxon-name-part taxon-name-part-type="genus">Pagurus</tp:taxon-name-part> <tp:taxon-name-part taxon-name-part-type="species">annulipes</tp:taxon-name-part></tp:taxon-name></italic>, <italic><tp:taxon-name><tp:taxon-name-part taxon-name-part-type="genus">Pagurus</tp:taxon-name-part> <tp:taxon-name-part taxon-name-part-type="species">longicarpus</tp:taxon-name-part></tp:taxon-name></italic>, and <italic><tp:taxon-name><tp:taxon-name-part taxon-name-part-type="genus">Pagurus</tp:taxon-name-part> <tp:taxon-name-part taxon-name-part-type="species">pollicaris</tp:taxon-name-part></tp:taxon-name></italic>).-<xref ref-type="bibr" rid="B18">Bastida-Zavala 1995</xref>: 14 (Pacific Mexico).-<xref ref-type="bibr" rid="B171">Pollock 1998</xref>: 197 (northeast North America).-<xref ref-type="bibr" rid="B172">Posey et al. 1998</xref>: 151 (Gulf of Mexico).-<xref ref-type="bibr" rid="B194">Sagasti et al. 2000</xref>: 481 (Chesapeake Bay).-<xref ref-type="bibr" rid="B140">McDermott 2001</xref>: 624 (New Jersey; obligate symbiont of <italic><tp:taxon-name><tp:taxon-name-part taxon-name-part-type="genus">Pagurus</tp:taxon-name-part> <tp:taxon-name-part taxon-name-part-type="species">longicarpus</tp:taxon-name-part></tp:taxon-name></italic>).-<xref ref-type="bibr" rid="B13">Baéz and Ardilla 2003</xref>: 102 (Caribbean Colombia, to 10 m).-<xref ref-type="bibr" rid="B247">Williams 2003</xref>: 17 (commensal of <italic><tp:taxon-name><tp:taxon-name-part taxon-name-part-type="genus">Pagurus</tp:taxon-name-part> <tp:taxon-name-part taxon-name-part-type="species">longicarpus</tp:taxon-name-part></tp:taxon-name></italic>).-<xref ref-type="bibr" rid="B248">Williams and McDermott 2004</xref>: 28.-<xref ref-type="bibr" rid="B218">Struck et al. 2008</xref>: 631.-<xref ref-type="bibr" rid="B65">Fauchald et al. 2009</xref>: 768 (Gulf of Mexico).-<xref ref-type="bibr" rid="B87">Gobin 2010</xref>: 151 (Trinidad and Tobago).-<xref ref-type="bibr" rid="B217">Struck and Halanych 2010</xref>: 271.-<xref ref-type="bibr" rid="B169">Piquet et al. 2011</xref>: 417 (Antarctica).-<xref ref-type="bibr" rid="B88">Golombek et al. 2013</xref>: 315.</comment></tp:nomenclature-citation><tp:nomenclature-citation><tp:taxon-name><tp:taxon-name-part taxon-name-part-type="genus">Lepidonotus</tp:taxon-name-part> <tp:taxon-name-part taxon-name-part-type="species">sublaevis</tp:taxon-name-part></tp:taxon-name><comment>.-<xref ref-type="bibr" rid="B204">Seidler 1924</xref>: 41.-<xref ref-type="bibr" rid="B84">Gambi et al. 1997</xref>: 1055.</comment></tp:nomenclature-citation><tp:nomenclature-citation><tp:taxon-name><tp:taxon-name-part taxon-name-part-type="genus">Lepidonotus</tp:taxon-name-part> <tp:taxon-name-part taxon-name-part-type="species">pallidus</tp:taxon-name-part></tp:taxon-name><comment> Treadwell, 1939a: 3, figs 10–12 (Texas).</comment></tp:nomenclature-citation><tp:nomenclature-citation><tp:taxon-name><tp:taxon-name-part taxon-name-part-type="genus">Lepidonotus</tp:taxon-name-part> <tp:taxon-name-part taxon-name-part-type="species">squamatus</tp:taxon-name-part></tp:taxon-name><comment>.-<xref ref-type="bibr" rid="B237">Warren 1942</xref>: 45 (Louisiana).-Cowles 1930: 341.</comment></tp:nomenclature-citation><tp:nomenclature-citation><tp:taxon-name>[not <tp:taxon-name-part taxon-name-part-type="genus">Lepidonotus</tp:taxon-name-part> <tp:taxon-name-part taxon-name-part-type="species">squamatus</tp:taxon-name-part></tp:taxon-name><comment> (Linnaeus, 1758); [= <italic><tp:taxon-name><tp:taxon-name-part taxon-name-part-type="genus">Lepidonopsis</tp:taxon-name-part> <tp:taxon-name-part taxon-name-part-type="species">humilis</tp:taxon-name-part></tp:taxon-name></italic> (<xref ref-type="bibr" rid="B10">Augener 1922</xref>)].</comment></tp:nomenclature-citation></tp:nomenclature-citation-list></tp:nomenclature><tp:treatment-sec sec-type="Holotype"><title>Holotype.</title><p><named-content xmlns:xlink="http://www.w3.org/1999/xlink" content-type="dwc:institutional_code" xlink:type="simple"><named-content content-type="dwc:institutional_code" xlink:type="simple">PMNH</named-content></named-content> 3-5.</p></tp:treatment-sec><tp:treatment-sec sec-type="Type locality"><title>Type locality.</title><p>New England (Northeastern USA).</p><!--PageBreak--></tp:treatment-sec><tp:treatment-sec sec-type="Distribution"><title>Distribution.</title><p>Western Atlantic from Massachusetts to Colombia, with one record for Antarctica. Eastern Pacific from Mexico. From 2 to10 m.</p></tp:treatment-sec><tp:treatment-sec sec-type="Biology"><title>Biology.</title><p>This species is commensal with the hermit crabs <italic><tp:taxon-name><tp:taxon-name-part taxon-name-part-type="genus">Clibanarius</tp:taxon-name-part> <tp:taxon-name-part taxon-name-part-type="species">vittatus</tp:taxon-name-part></tp:taxon-name></italic> (Bosc, 1802), <italic><tp:taxon-name><tp:taxon-name-part taxon-name-part-type="genus">Pagurus</tp:taxon-name-part> <tp:taxon-name-part taxon-name-part-type="species">annulipes</tp:taxon-name-part></tp:taxon-name></italic> (Stimpson, 1860), <italic><tp:taxon-name><tp:taxon-name-part taxon-name-part-type="genus">Pagurus</tp:taxon-name-part> <tp:taxon-name-part taxon-name-part-type="species">impressus</tp:taxon-name-part></tp:taxon-name></italic> (Benedict, 1892) <italic><tp:taxon-name><tp:taxon-name-part taxon-name-part-type="genus">Pagurus</tp:taxon-name-part> <tp:taxon-name-part taxon-name-part-type="species">longicarpus</tp:taxon-name-part></tp:taxon-name></italic> Say, 1818, and <italic><tp:taxon-name><tp:taxon-name-part taxon-name-part-type="genus">Pagurus</tp:taxon-name-part> <tp:taxon-name-part taxon-name-part-type="species">pollicaris</tp:taxon-name-part></tp:taxon-name></italic> Say, 1818. It was found on the lower surface of the sea pansy, <italic><tp:taxon-name><tp:taxon-name-part taxon-name-part-type="genus">Renilla</tp:taxon-name-part> <tp:taxon-name-part taxon-name-part-type="species">muelleri</tp:taxon-name-part></tp:taxon-name></italic> Kölliker, 1872 (<xref ref-type="bibr" rid="B139">Martin and Britayev 1998</xref>).</p></tp:treatment-sec><ref-list><ref id="B232"><mixed-citation xmlns:xlink="http://www.w3.org/1999/xlink" xlink:type="simple"><person-group><name name-style="western"><surname>Verrill</surname><given-names>AE</given-names></name></person-group> (<year>1873</year>) <article-title>Report upon the invertebrate animals of Vineyard Sound and the adjacent waters, with an account of the physical characters of the region.</article-title> <source>Report of the United States Commission for Fisheries</source> <volume>1871–72</volume>: <fpage>295</fpage>–<lpage>778</lpage>. </mixed-citation></ref><ref id="B234"><mixed-citation xmlns:xlink="http://www.w3.org/1999/xlink" xlink:type="simple"><person-group><name name-style="western"><surname>Verrill</surname><given-names>AE</given-names></name><name name-style="western"><surname>Smith</surname><given-names>SI</given-names></name></person-group> (<year>1874</year>) <article-title>Report upon the invertebrate animals of Vineyard Sound and the adjacent waters, with an account of the physical characters of the region.</article-title> <source>Report of the United States Commission of Fisheries</source> <volume>324</volume>: <fpage>295</fpage>–<lpage>852</lpage>. </mixed-citation></ref><ref id="B233"><mixed-citation xmlns:xlink="http://www.w3.org/1999/xlink" xlink:type="simple"><person-group><name name-style="western"><surname>Verrill</surname><given-names>AE</given-names></name></person-group> (<year>1882</year>) <article-title>New England <tp:taxon-name><tp:taxon-name-part taxon-name-part-type="phylum">Annelida</tp:taxon-name-part></tp:taxon-name>. Part 1. Historical sketch, with annotated list of the species hitherto recorded.</article-title> <source>Transactions of the Connecticut Academy of Arts and Sciences</source> <volume>4</volume>: <fpage>285</fpage>–<lpage>324</lpage>. </mixed-citation></ref><ref id="B55"><mixed-citation xmlns:xlink="http://www.w3.org/1999/xlink" xlink:type="simple"><person-group><name name-style="western"><surname>Dorner</surname><given-names>H</given-names></name></person-group> (<year>1877</year>) <source>Guide to the New York Aquarium.</source> <publisher-name>Atheneum</publisher-name>, <publisher-loc>New York</publisher-loc>, <size units="page">90 pp</size>. </mixed-citation></ref><ref id="B249"><mixed-citation xmlns:xlink="http://www.w3.org/1999/xlink" xlink:type="simple"><person-group><name name-style="western"><surname>Wood</surname><given-names>JG</given-names></name></person-group> (<year>1885</year>) <source>Animate creation: Popular edition of “Our living world”, a natural history</source>, <volume>Volume 3</volume>. <publisher-name>Hess</publisher-name>, <publisher-loc>New York</publisher-loc>, <size units="page">114 pp</size>. doi: <ext-link xlink:type="simple" ext-link-type="doi" xlink:href="10.5962/bhl.title.49480">10.5962/bhl.title.49480</ext-link> </mixed-citation></ref><ref id="B111"><mixed-citation xmlns:xlink="http://www.w3.org/1999/xlink" xlink:type="simple"><person-group><name name-style="western"><surname>Heilprin</surname><given-names>A</given-names></name></person-group> (<year>1888</year>) <source>The animal life of our sea-shore. With special reference to the New Jersey coast and southern shore of Long Island.</source> <publisher-name>Lippincott</publisher-name>, <publisher-loc>Philadelphia</publisher-loc>, <size units="page">130 pp</size>. doi: <ext-link xlink:type="simple" ext-link-type="doi" xlink:href="10.5962/bhl.title.11680">10.5962/bhl.title.11680</ext-link> </mixed-citation></ref><ref id="B6"><mixed-citation xmlns:xlink="http://www.w3.org/1999/xlink" xlink:type="simple"><person-group><name name-style="western"><surname>Andrews</surname><given-names>EA</given-names></name></person-group> (<year>1891</year>) <article-title>Report upon the <tp:taxon-name><tp:taxon-name-part taxon-name-part-type="phylum">Annelida</tp:taxon-name-part></tp:taxon-name> <tp:taxon-name><tp:taxon-name-part taxon-name-part-type="class">Polychaeta</tp:taxon-name-part></tp:taxon-name> of Beaufort, North Carolina.</article-title> <source>Proceedings of the United States National Museum</source> <volume>14</volume>(<issue>852</issue>): <fpage>277</fpage>–<lpage>302</lpage>. doi: <ext-link xlink:type="simple" ext-link-type="doi" xlink:href="10.5479/si.00963801.14-852.277">10.5479/si.00963801.14-852.277</ext-link> </mixed-citation></ref><ref id="B56"><mixed-citation xmlns:xlink="http://www.w3.org/1999/xlink" xlink:type="simple"><person-group><name name-style="western"><surname>Drowne</surname><given-names>FP</given-names></name></person-group> (<year>1896</year>) <article-title>Spile scraping and some of the marine invertebrates obtained by it.</article-title> <source>Oregon Naturalist</source> <volume>3</volume>: <fpage>73</fpage>–<lpage>74</lpage>. doi: <ext-link xlink:type="simple" ext-link-type="doi" xlink:href="10.1006/ecss.1996.0011">10.1006/ecss.1996.0011</ext-link> </mixed-citation></ref><ref id="B220"><mixed-citation xmlns:xlink="http://www.w3.org/1999/xlink" xlink:type="simple"><person-group><name name-style="western"><surname>Summer</surname><given-names>F</given-names></name><name name-style="western"><surname>Osburn</surname><given-names>RC</given-names></name><name name-style="western"><surname>Cole</surname><given-names>LJ</given-names></name></person-group> (<year>1913</year>) <article-title>Annulata. A Biological survey of the waters of the Woods Hole and vicinity Part 2.</article-title> <source>Bulletin of the United States Bureau of Fisheries</source> <volume>31</volume>: <fpage>615</fpage>–<lpage>636</lpage>. </mixed-citation></ref><ref id="B173"><mixed-citation xmlns:xlink="http://www.w3.org/1999/xlink" xlink:type="simple"><person-group><name name-style="western"><surname>Pratt</surname><given-names>HS</given-names></name></person-group> (<year>1923</year>) <source>A manual of the common invertebrate animals exclusive of insects.</source> <publisher-name>McClurg</publisher-name>, <publisher-loc>Chicago</publisher-loc>, <size units="page">737 pp</size>. </mixed-citation></ref><ref id="B97"><mixed-citation xmlns:xlink="http://www.w3.org/1999/xlink" xlink:type="simple"><person-group><name name-style="western"><surname>Hartman</surname><given-names>O</given-names></name></person-group> (<year>1942</year>) <article-title>A review of the types of polychaetous annelids at the Peabody Museum of Natural History, Yale University.</article-title> <source>Bulletin of the Bingham Oceanographic Collection</source> <volume>8</volume>(<issue>1</issue>): <fpage>1</fpage>–<lpage>98</lpage>. </mixed-citation></ref><ref id="B98"><mixed-citation xmlns:xlink="http://www.w3.org/1999/xlink" xlink:type="simple"><person-group><name name-style="western"><surname>Hartman</surname><given-names>O</given-names></name></person-group> (<year>1944</year>) <article-title>Polychaetous annelids from California including the description of two new genera and nine new species.</article-title> <source>Allan Hancock Pacific Expedition</source> <volume>10</volume>(<issue>2</issue>): <fpage>239</fpage>–<lpage>310</lpage>. </mixed-citation></ref><ref id="B99"><mixed-citation xmlns:xlink="http://www.w3.org/1999/xlink" xlink:type="simple"><person-group><name name-style="western"><surname>Hartman</surname><given-names>O</given-names></name></person-group> (<year>1945</year>) <article-title>The marine annelids of North Carolina.</article-title> <source>Bulletin of the Duke University Marine Station</source> <volume>2</volume>: <fpage>1</fpage>–<lpage>54</lpage>. </mixed-citation></ref><ref id="B101"><mixed-citation xmlns:xlink="http://www.w3.org/1999/xlink" xlink:type="simple"><person-group><name name-style="western"><surname>Hartman</surname><given-names>O</given-names></name></person-group> (<year>1951</year>) <article-title>The littoral marine annelids of the Gulf of Mexico.</article-title> <source>Publications of the Institute of Marine Science Port Aransas Texas</source> <volume>2</volume>: <fpage>7</fpage>–<lpage>124</lpage>. </mixed-citation></ref><ref id="B102"><mixed-citation xmlns:xlink="http://www.w3.org/1999/xlink" xlink:type="simple"><person-group><name name-style="western"><surname>Hartman</surname><given-names>O</given-names></name></person-group> (<year>1954</year>) <article-title>Polychaetous annelids of the Gulf of Mexico.</article-title> In: <person-group><name name-style="western"><surname>GALFSOFT</surname><given-names>PS</given-names></name></person-group> (<role>Ed.</role>) <issue-title>Gulf of Mexico, its origin, waters and marine life.</issue-title> <source>Fishery Bulletin Fish and Wildlife Service United States Department of Interior</source> <volume>55</volume>: <fpage>413</fpage>–<lpage>417</lpage>. </mixed-citation></ref><ref id="B79"><mixed-citation xmlns:xlink="http://www.w3.org/1999/xlink" xlink:type="simple"><person-group><name name-style="western"><surname>Ferguson</surname><given-names>FF</given-names></name><name name-style="western"><surname>Jones</surname><given-names>ER Jr.</given-names></name></person-group> (<year>1949</year>) <article-title>A survey of the shore-line fauna of the Norfolk Peninsula.</article-title> <source>American Midland Naturalist</source> <volume>41</volume>: <fpage>436</fpage>–<lpage>446</lpage>. </mixed-citation></ref><ref id="B19"><mixed-citation xmlns:xlink="http://www.w3.org/1999/xlink" xlink:type="simple"><person-group><name name-style="western"><surname>Behre</surname><given-names>EH</given-names></name></person-group> (<year>1950</year>) <article-title>Annotated list of fauna of the Grand Isle region.</article-title> <source>Occasional Papers of the Marine Laboratory Louisiana State University</source> <volume>6</volume>: <fpage>1</fpage>–<lpage>66</lpage>. </mixed-citation></ref><ref id="B110"><mixed-citation xmlns:xlink="http://www.w3.org/1999/xlink" xlink:type="simple"><person-group><name name-style="western"><surname>Hedgpeth</surname><given-names>JW</given-names></name></person-group> (<year>1950</year>) <article-title>Annotated list of certain marine invertebrates found on Texas jetties.</article-title> In: <person-group><name name-style="western"><surname>Whitten</surname><given-names>HL</given-names></name><name name-style="western"><surname>Rosene</surname><given-names>HF</given-names></name><name name-style="western"><surname>Hedgpeth</surname><given-names>JW</given-names></name></person-group> (<role>Eds</role>) <issue-title>The invertebrate fauna of Texas coast jetties, a preliminary survey.</issue-title> <source>Publication of the Institute of Marine Sciences University of Texas</source> <volume>1</volume>: <fpage>72</fpage>–<lpage>86</lpage>. </mixed-citation></ref><ref id="B174"><mixed-citation xmlns:xlink="http://www.w3.org/1999/xlink" xlink:type="simple"><person-group><name name-style="western"><surname>Pratt</surname><given-names>HS</given-names></name></person-group> (<year>1951</year>) <source>A manual of the common invertebrate animals</source>, <edition>revised edition</edition>. <publisher-name>McClurg</publisher-name>, <publisher-loc>Chicago</publisher-loc>, <size units="page">854 pp</size>. </mixed-citation></ref><ref id="B241"><mixed-citation xmlns:xlink="http://www.w3.org/1999/xlink" xlink:type="simple"><person-group><name name-style="western"><surname>Wells</surname><given-names>HW</given-names></name></person-group> (<year>1961</year>) <article-title>The fauna of oyster beds, with special reference to the salinity factor.</article-title> <source>Ecological Monographs</source> <volume>31</volume>: <fpage>239</fpage>–<lpage>266</lpage>. doi: <ext-link xlink:type="simple" ext-link-type="doi" xlink:href="10.2307/1948554">10.2307/1948554</ext-link> </mixed-citation></ref><ref id="B166"><mixed-citation xmlns:xlink="http://www.w3.org/1999/xlink" xlink:type="simple"><person-group><name name-style="western"><surname>Pettibone</surname><given-names>MH</given-names></name></person-group> (<year>1963</year>) <article-title>Marine Polychaete worms of the New England Region, part 1. <tp:taxon-name><tp:taxon-name-part taxon-name-part-type="family">Aphroditidae</tp:taxon-name-part></tp:taxon-name> through <tp:taxon-name><tp:taxon-name-part taxon-name-part-type="family">Trochochaetidae</tp:taxon-name-part></tp:taxon-name>.</article-title> <source>Bulletin of the United States National Museum</source> <volume>227</volume>: <fpage>1</fpage>–<lpage>336</lpage>. doi: <ext-link xlink:type="simple" ext-link-type="doi" xlink:href="10.5479/si.03629236.227.1">10.5479/si.03629236.227.1</ext-link> </mixed-citation></ref><ref id="B242"><mixed-citation xmlns:xlink="http://www.w3.org/1999/xlink" xlink:type="simple"><person-group><name name-style="western"><surname>Wells</surname><given-names>HW</given-names></name><name name-style="western"><surname>Gray</surname><given-names>I</given-names></name></person-group> (<year>1964</year>) <article-title>Polychaetous annelids of the Cape Hatteras area.</article-title> <source>Journal of the Elisha Mitchell Scientific Society</source> <volume>80</volume>: <fpage>70</fpage>–<lpage>78</lpage>. </mixed-citation></ref><ref id="B208"><mixed-citation xmlns:xlink="http://www.w3.org/1999/xlink" xlink:type="simple"><person-group><name name-style="western"><surname>Smith</surname><given-names>RI</given-names></name></person-group> (<year>1964</year>) <article-title>Keys to marine invertebrates of the Woods Hole Region. <tp:taxon-name><tp:taxon-name-part taxon-name-part-type="phylum">Annelida</tp:taxon-name-part></tp:taxon-name>.</article-title> <source>Contribution of the Systematics Ecology Program Marine Biological Laboratory Woods Hole</source> <volume>11</volume>: <fpage>47</fpage>–<lpage>83</lpage>. </mixed-citation></ref><ref id="B253"><mixed-citation xmlns:xlink="http://www.w3.org/1999/xlink" xlink:type="simple"><person-group><name name-style="western"><surname>Yentsch</surname><given-names>AE</given-names></name><name name-style="western"><surname>Carriker</surname><given-names>MR</given-names></name><name name-style="western"><surname>Parker</surname><given-names>RH</given-names></name><name name-style="western"><surname>Zullo</surname><given-names>VA</given-names></name></person-group> (<year>1966</year>) <source>Marine and estuarine environments, organisms and geology of the Cape Cod Region.</source> <publisher-name>Marine Biological Laboratory</publisher-name>, <publisher-loc>Woods Hole, Massachusetts</publisher-loc>, <size units="page">178 pp</size>. </mixed-citation></ref><ref id="B30"><mixed-citation xmlns:xlink="http://www.w3.org/1999/xlink" xlink:type="simple"><person-group><name name-style="western"><surname>Calder</surname><given-names>DR</given-names></name><name name-style="western"><surname>Brehmer</surname><given-names>ML</given-names></name></person-group> (<year>1967</year>) <article-title>Seasonal occurrence of epifauna on test panels in Hampton Reads. Virginia Institute.</article-title> <source>Journal of Oceanology and Limnology</source> <volume>1</volume>: <fpage>149</fpage>–<lpage>164</lpage>. </mixed-citation></ref><ref id="B38"><mixed-citation xmlns:xlink="http://www.w3.org/1999/xlink" xlink:type="simple"><person-group><name name-style="western"><surname>Conner</surname><given-names>WG</given-names></name><name name-style="western"><surname>Hinegardner</surname><given-names>R</given-names></name><name name-style="western"><surname>Bachmann</surname><given-names>K</given-names></name></person-group> (<year>1972</year>) <article-title>Nuclear DNA amounts in polychaete annelids.</article-title> <source>Experimentia</source> <volume>28</volume>: <fpage>1502</fpage>–<lpage>1504</lpage>. doi: <ext-link xlink:type="simple" ext-link-type="doi" xlink:href="10.1007/BF01957880">10.1007/BF01957880</ext-link> </mixed-citation></ref><ref id="B28"><mixed-citation xmlns:xlink="http://www.w3.org/1999/xlink" xlink:type="simple"><person-group><name name-style="western"><surname>Boesch</surname><given-names>DF</given-names></name></person-group> (<year>1973</year>) <article-title>Classification and community structure of macrobenthos in the Hampton Roads Area, Virginia.</article-title> <source>Marine Biology</source> <volume>21</volume>: <fpage>226</fpage>–<lpage>244</lpage>. doi: <ext-link xlink:type="simple" ext-link-type="doi" xlink:href="10.1007/BF00355253">10.1007/BF00355253</ext-link> </mixed-citation></ref><ref id="B48"><mixed-citation xmlns:xlink="http://www.w3.org/1999/xlink" xlink:type="simple"><person-group><name name-style="western"><surname>Day</surname><given-names>JH</given-names></name></person-group> (<year>1973</year>) <article-title>New <tp:taxon-name><tp:taxon-name-part taxon-name-part-type="class">Polychaeta</tp:taxon-name-part></tp:taxon-name> from Beaufort, with a key to all species recorded from North Carolina.</article-title> <source>National Oceanographic and Atmospheric Administration Technical Report Natural Marine Fisheries Service Circulars</source> <volume>375</volume>: <fpage>1</fpage>–<lpage>140</lpage>. doi: <ext-link xlink:type="simple" ext-link-type="doi" xlink:href="10.5962/bhl.title.62852">10.5962/bhl.title.62852</ext-link> </mixed-citation></ref><ref id="B81"><mixed-citation xmlns:xlink="http://www.w3.org/1999/xlink" xlink:type="simple"><person-group><name name-style="western"><surname>Fotheringham</surname><given-names>N</given-names></name></person-group> (<year>1976</year>) <article-title>Population consequences of shell size utilization by hermit crabs.</article-title> <source>Ecology</source> <volume>57</volume>: <fpage>570</fpage>–<lpage>578</lpage>. doi: <ext-link xlink:type="simple" ext-link-type="doi" xlink:href="10.2307/1936441">10.2307/1936441</ext-link> </mixed-citation></ref><ref id="B85"><mixed-citation xmlns:xlink="http://www.w3.org/1999/xlink" xlink:type="simple"><person-group><name name-style="western"><surname>Gardiner</surname><given-names>SL</given-names></name></person-group> (<year>1976</year>) <article-title>Errant polychaete annelids from North Carolina.</article-title> <source>Journal of the Elisha Mitchell Scientific Society</source> <volume>91</volume>: <fpage>77</fpage>–<lpage>220</lpage>. </mixed-citation></ref><ref id="B126"><mixed-citation xmlns:xlink="http://www.w3.org/1999/xlink" xlink:type="simple"><person-group><name name-style="western"><surname>Kinner</surname><given-names>P</given-names></name><name name-style="western"><surname>Maurer</surname><given-names>D</given-names></name></person-group> (<year>1978</year>) <article-title>Polychaetous annelids of the Delaware Bay region.</article-title> <source>Bulletin Fish and Wildlife Service United States Department of Interior</source> <volume>76</volume>: <fpage>209</fpage>–<lpage>224</lpage>. </mixed-citation></ref><ref id="B58"><mixed-citation xmlns:xlink="http://www.w3.org/1999/xlink" xlink:type="simple"><person-group><name name-style="western"><surname>Dueñas</surname><given-names>PR</given-names></name></person-group> (<year>1981</year>) <article-title>Lista preliminar de los poliquetos.</article-title> In: <person-group><name name-style="western"><surname>Werding</surname><given-names>B</given-names></name><name name-style="western"><surname>Garzón</surname><given-names>J</given-names></name><name name-style="western"><surname>Zea</surname><given-names>S</given-names></name></person-group> (<role>Eds</role>) <source>Informe sobre los resultados de la expedicion a las Islas de Providencia y Santa Catalina</source>. <source>Project Final Report</source>, <publisher-loc>Santa Marta</publisher-loc>, <fpage>42</fpage>–<lpage>47</lpage>. </mixed-citation></ref><ref id="B213"><mixed-citation xmlns:xlink="http://www.w3.org/1999/xlink" xlink:type="simple"><person-group><name name-style="western"><surname>Stainken</surname><given-names>DM</given-names></name></person-group> (<year>1984</year>) <article-title>Organic pollution and the macrobenthos of Raritan Bay.</article-title> <source>Environmental Toxicology and Chemistry</source> <volume>3</volume>: <fpage>95</fpage>–<lpage>111</lpage>. doi: <ext-link xlink:type="simple" ext-link-type="doi" xlink:href="10.1002/etc.5620030112">10.1002/etc.5620030112</ext-link> </mixed-citation></ref><ref id="B245"><mixed-citation xmlns:xlink="http://www.w3.org/1999/xlink" xlink:type="simple"><person-group><name name-style="western"><surname>Weston</surname><given-names>D</given-names></name></person-group> (<year>1984</year>) <chapter-title>Family <tp:taxon-name><tp:taxon-name-part taxon-name-part-type="family">Polynoidae</tp:taxon-name-part></tp:taxon-name> Malmgren, 1867.</chapter-title> In: <person-group><name name-style="western"><surname>Uebelacker</surname><given-names>JM</given-names></name><name name-style="western"><surname>Johnson</surname><given-names>PG</given-names></name></person-group> (<role>Eds</role>) <source>Taxonomic guide to the polychaetes of the northern Gulf of Mexico</source>. <volume>Volume 3</volume>. <publisher-name>Mobile, Vittor</publisher-name>, <publisher-loc>Alabama</publisher-loc>, <fpage>21.1</fpage>–<lpage>21.30</lpage>. </mixed-citation></ref><ref id="B119"><mixed-citation xmlns:xlink="http://www.w3.org/1999/xlink" xlink:type="simple"><person-group><name name-style="western"><surname>Ismail</surname><given-names>NS</given-names></name></person-group> (<year>1985</year>) <article-title>The effects of hydraulic dredging to control oyster drills on benthic macrofauna of oyster grounds in Delaware Bay, New Jersey.</article-title> <source>Internationale Revue der Gesamte Hydrobiologie</source> <volume>70</volume>: <fpage>379</fpage>–<lpage>395</lpage>. doi: <ext-link xlink:type="simple" ext-link-type="doi" xlink:href="10.1002/iroh.19850700308">10.1002/iroh.19850700308</ext-link> </mixed-citation></ref><ref id="B115"><mixed-citation xmlns:xlink="http://www.w3.org/1999/xlink" xlink:type="simple"><person-group><name name-style="western"><surname>Ibarzábal</surname><given-names>DR</given-names></name></person-group> (<year>1986</year>) <article-title>Lista de especies de poliquetos bentónicos cubanos.</article-title> <source>Reporte de Investigacíon del Instituto de Oceanología, Academia de Ciencias de Cuba</source> <volume>45</volume>: <fpage>1</fpage>–<lpage>17</lpage>. </mixed-citation></ref><ref id="B214"><mixed-citation xmlns:xlink="http://www.w3.org/1999/xlink" xlink:type="simple"><person-group><name name-style="western"><surname>Steimle</surname><given-names>FW Jr.</given-names></name><name name-style="western"><surname>Caracciolo-Ward</surname><given-names>J</given-names></name></person-group> (<year>1989</year>) <article-title>A reassessment of the status of the benthic macrofauna of the Raritan estuary.</article-title> <source>Estuaries</source> <volume>12</volume>: <fpage>145</fpage>–<lpage>156</lpage>. doi: <ext-link xlink:type="simple" ext-link-type="doi" xlink:href="10.2307/1351819">10.2307/1351819</ext-link> </mixed-citation></ref><ref id="B42"><mixed-citation xmlns:xlink="http://www.w3.org/1999/xlink" xlink:type="simple"><person-group><name name-style="western"><surname>Dauer</surname><given-names>DM</given-names></name></person-group> (<year>1991</year>) <article-title>Functional morphology and feeding behavior of <italic><tp:taxon-name><tp:taxon-name-part taxon-name-part-type="genus">Polydora</tp:taxon-name-part> <tp:taxon-name-part taxon-name-part-type="species">commensalis</tp:taxon-name-part></tp:taxon-name></italic> (<tp:taxon-name><tp:taxon-name-part taxon-name-part-type="class">Polychaeta</tp:taxon-name-part></tp:taxon-name>: <tp:taxon-name><tp:taxon-name-part taxon-name-part-type="family">Spionidae</tp:taxon-name-part></tp:taxon-name>).</article-title> <source>Ophelia Supplement</source> <volume>5</volume>: <fpage>607</fpage>–<lpage>614</lpage>. </mixed-citation></ref><ref id="B18"><mixed-citation xmlns:xlink="http://www.w3.org/1999/xlink" xlink:type="simple"><person-group><name name-style="western"><surname>Bastida-Zavala</surname><given-names>JR</given-names></name></person-group> (<year>1995</year>) <article-title>Poliquetos (<tp:taxon-name><tp:taxon-name-part taxon-name-part-type="phylum">Annelida</tp:taxon-name-part></tp:taxon-name>: <tp:taxon-name><tp:taxon-name-part taxon-name-part-type="class">Polychaeta</tp:taxon-name-part></tp:taxon-name>) del arrecife coralino de Cabo Pulmo - Los Frailes, BCS. México.</article-title> <source>Revista de Zoologia</source> <volume>6</volume>: <fpage>9</fpage>–<lpage>29</lpage>. </mixed-citation></ref><ref id="B171"><mixed-citation xmlns:xlink="http://www.w3.org/1999/xlink" xlink:type="simple"><person-group><name name-style="western"><surname>Pollock</surname><given-names>LW</given-names></name></person-group> (<year>1998</year>) <source>A practical guide to the marine animals of northeastern North America.</source> <publisher-name>Rütgers University</publisher-name>, <publisher-loc>New Brunswick, New Jersey</publisher-loc>, <size units="page">367 pp</size>. </mixed-citation></ref><ref id="B172"><mixed-citation xmlns:xlink="http://www.w3.org/1999/xlink" xlink:type="simple"><person-group><name name-style="western"><surname>Posey</surname><given-names>MH</given-names></name><name name-style="western"><surname>Alphin</surname><given-names>TD</given-names></name><name name-style="western"><surname>Banner</surname><given-names>D</given-names></name><name name-style="western"><surname>Vose</surname><given-names>F</given-names></name><name name-style="western"><surname>Lindberg</surname><given-names>W</given-names></name></person-group> (<year>1998</year>) <article-title>Temporal variability, diversity and guild structure of a benthic community in the northeastern Gulf of Mexico.</article-title> <source>Bulletin of Marine Science</source> <volume>63</volume>: <fpage>143</fpage>–<lpage>155</lpage>. </mixed-citation></ref><ref id="B194"><mixed-citation xmlns:xlink="http://www.w3.org/1999/xlink" xlink:type="simple"><person-group><name name-style="western"><surname>Sagasti</surname><given-names>A</given-names></name><name name-style="western"><surname>Schaffner</surname><given-names>LC</given-names></name><name name-style="western"><surname>Duffy</surname><given-names>JE</given-names></name></person-group> (<year>2000</year>) <article-title>Epifaunal communities thrive in an estuary with hypoxic episodes.</article-title> <source>Estuaries</source> <volume>23</volume>: <fpage>474</fpage>–<lpage>487</lpage>. doi: <ext-link xlink:type="simple" ext-link-type="doi" xlink:href="10.2307/1353140">10.2307/1353140</ext-link> </mixed-citation></ref><ref id="B140"><mixed-citation xmlns:xlink="http://www.w3.org/1999/xlink" xlink:type="simple"><person-group><name name-style="western"><surname>McDermott</surname><given-names>JJ</given-names></name></person-group> (<year>2001</year>) <article-title>Symbionts of the hermit crab <italic><tp:taxon-name><tp:taxon-name-part taxon-name-part-type="genus">Pagurus</tp:taxon-name-part> <tp:taxon-name-part taxon-name-part-type="species">longicarpus</tp:taxon-name-part></tp:taxon-name></italic> Say, 1817 (<tp:taxon-name><tp:taxon-name-part taxon-name-part-type="order">Decapoda</tp:taxon-name-part></tp:taxon-name>: <tp:taxon-name><tp:taxon-name-part taxon-name-part-type="infraorder">Anomura</tp:taxon-name-part></tp:taxon-name>): New observations from New Jersey waters and a review of all known relationships.</article-title> <source>Proceedings of the Biological Society of Washington</source> <volume>114</volume>: <fpage>624</fpage>–<lpage>639</lpage>. </mixed-citation></ref><ref id="B13"><mixed-citation xmlns:xlink="http://www.w3.org/1999/xlink" xlink:type="simple"><person-group><name name-style="western"><surname>Baéz</surname><given-names>DP</given-names></name><name name-style="western"><surname>Ardilla</surname><given-names>NE</given-names></name></person-group> (<year>2003</year>) <article-title>Poliquetos (<tp:taxon-name><tp:taxon-name-part taxon-name-part-type="phylum">Annelida</tp:taxon-name-part></tp:taxon-name>: <tp:taxon-name><tp:taxon-name-part taxon-name-part-type="class">Polychaeta</tp:taxon-name-part></tp:taxon-name>) del Mar de Caribe colombiano.</article-title> <source>Biota Colombiana</source> <volume>4</volume>: <fpage>89</fpage>–<lpage>109</lpage>. </mixed-citation></ref><ref id="B247"><mixed-citation xmlns:xlink="http://www.w3.org/1999/xlink" xlink:type="simple"><person-group><name name-style="western"><surname>Williams</surname><given-names>JD</given-names></name></person-group> (<year>2003</year>) <article-title>The not so lonely lives of hermit crabs: studies on hermit crab symbionts.</article-title> <source>Hofstra Horizons Fall</source> <volume>4</volume>: <fpage>15</fpage>–<lpage>18</lpage>. </mixed-citation></ref><ref id="B248"><mixed-citation xmlns:xlink="http://www.w3.org/1999/xlink" xlink:type="simple"><person-group><name name-style="western"><surname>Williams</surname><given-names>JD</given-names></name><name name-style="western"><surname>McDermott</surname><given-names>JJ</given-names></name></person-group> (<year>2004</year>) <article-title>Hermit crab biocoenoses: a worldwide review of the diversity and natural history of hermit crab associates.</article-title> <source>Journal of Experimental Marine Biology and Ecology</source> <volume>305</volume>: <fpage>1</fpage>–<lpage>128</lpage>. doi: <ext-link xlink:type="simple" ext-link-type="doi" xlink:href="10.1016/j.jembe.2004.02.020">10.1016/j.jembe.2004.02.020</ext-link> </mixed-citation></ref><ref id="B218"><mixed-citation xmlns:xlink="http://www.w3.org/1999/xlink" xlink:type="simple"><person-group><name name-style="western"><surname>Struck</surname><given-names>TH</given-names></name><name name-style="western"><surname>Nesnidal</surname><given-names>MP</given-names></name><name name-style="western"><surname>Purschke</surname><given-names>G</given-names></name><name name-style="western"><surname>Halanych</surname><given-names>KM</given-names></name></person-group> (<year>2008</year>) <article-title>Detecting possibly saturated positions in 18s and 28s sequences and their influence on phylogenetic reconstruction of <tp:taxon-name><tp:taxon-name-part taxon-name-part-type="phylum">Annelida</tp:taxon-name-part></tp:taxon-name> (Lophotrochozoa).</article-title> <source>Molecular Phylogenetic and Evolution</source> <volume>48</volume>: <fpage>628</fpage>–<lpage>645</lpage>. doi: <ext-link xlink:type="simple" ext-link-type="doi" xlink:href="10.1016/j.ympev.2008.05.015">10.1016/j.ympev.2008.05.015</ext-link> </mixed-citation></ref><ref id="B65"><mixed-citation xmlns:xlink="http://www.w3.org/1999/xlink" xlink:type="simple"><person-group><name name-style="western"><surname>Fauchald</surname><given-names>K</given-names></name><name name-style="western"><surname>Granadas-Barba</surname><given-names>A</given-names></name><name name-style="western"><surname>Solìs-Weiss</surname><given-names>V</given-names></name></person-group> (<year>2009</year>) <article-title><tp:taxon-name><tp:taxon-name-part taxon-name-part-type="class">Polychaeta</tp:taxon-name-part></tp:taxon-name> (<tp:taxon-name><tp:taxon-name-part taxon-name-part-type="phylum">Annelida</tp:taxon-name-part></tp:taxon-name>) of the Gulf of Mexico.</article-title> In: <person-group><name name-style="western"><surname>Felder</surname><given-names>DL</given-names></name><name name-style="western"><surname>Camp</surname><given-names>SK</given-names></name></person-group> (<role>Eds</role>) <source>Gulf of Mexico origins, waters, and biota. Biodiversity</source>. <publisher-name>Texas A and M Press</publisher-name>, <publisher-loc>College Station, Texas</publisher-loc>, <fpage>751</fpage>–<lpage>788</lpage>. </mixed-citation></ref><ref id="B87"><mixed-citation xmlns:xlink="http://www.w3.org/1999/xlink" xlink:type="simple"><person-group><name name-style="western"><surname>Gobin</surname><given-names>JF</given-names></name></person-group> (<year>2010</year>) <article-title>Free-living marine polychaetes (<tp:taxon-name><tp:taxon-name-part taxon-name-part-type="phylum">Annelida</tp:taxon-name-part></tp:taxon-name>) inhabiting hard-bottom substrates in Trinidad and Tobago, West Indies.</article-title> <source>Revista de Biologia Tropical</source> <volume>58</volume>: <fpage>147</fpage>–<lpage>157</lpage>. </mixed-citation></ref><ref id="B217"><mixed-citation xmlns:xlink="http://www.w3.org/1999/xlink" xlink:type="simple"><person-group><name name-style="western"><surname>Struck</surname><given-names>TH</given-names></name><name name-style="western"><surname>Halanych</surname><given-names>KM</given-names></name></person-group> (<year>2010</year>) <article-title>Origins of holopelagic <tp:taxon-name><tp:taxon-name-part taxon-name-part-type="family">Typhloscolecidae</tp:taxon-name-part></tp:taxon-name> and <tp:taxon-name><tp:taxon-name-part taxon-name-part-type="family">Lopadorhynchidae</tp:taxon-name-part></tp:taxon-name> within <tp:taxon-name><tp:taxon-name-part taxon-name-part-type="family">Phyllodocidae</tp:taxon-name-part></tp:taxon-name> (<tp:taxon-name><tp:taxon-name-part taxon-name-part-type="order">Phyllodocida</tp:taxon-name-part></tp:taxon-name>, <tp:taxon-name><tp:taxon-name-part taxon-name-part-type="phylum">Annelida</tp:taxon-name-part></tp:taxon-name>).</article-title> <source>Zoologica Scripta</source> <volume>39</volume>: <fpage>269</fpage>–<lpage>275</lpage>. doi: <ext-link xlink:type="simple" ext-link-type="doi" xlink:href="10.1111/j.1463-6409.2010.00418.x">10.1111/j.1463-6409.2010.00418.x</ext-link> </mixed-citation></ref><ref id="B169"><mixed-citation xmlns:xlink="http://www.w3.org/1999/xlink" xlink:type="simple"><person-group><name name-style="western"><surname>Piquet</surname><given-names>AMT</given-names></name><name name-style="western"><surname>Bolthuis</surname><given-names>H</given-names></name><name name-style="western"><surname>Meredith</surname><given-names>MP</given-names></name><name name-style="western"><surname>Buma</surname><given-names>AGJ</given-names></name></person-group> (<year>2011</year>) <article-title>Shifts in coastal Antarctic marine microbial communities during and after melt water-related surface stratification.</article-title> <source>Federation of European Microbiological Societies Microbiology and Ecology</source> <volume>76</volume>: <fpage>413</fpage>–<lpage>427</lpage>. doi: <ext-link xlink:type="simple" ext-link-type="doi" xlink:href="10.1111/j.1574-6941.2011.01062.x">10.1111/j.1574-6941.2011.01062.x</ext-link> </mixed-citation></ref><ref id="B88"><mixed-citation xmlns:xlink="http://www.w3.org/1999/xlink" xlink:type="simple"><person-group><name name-style="western"><surname>Golombek</surname><given-names>A</given-names></name><name name-style="western"><surname>Tobergte</surname><given-names>S</given-names></name><name name-style="western"><surname>Nesidal</surname><given-names>MP</given-names></name><name name-style="western"><surname>Purschke</surname><given-names>G</given-names></name><name name-style="western"><surname>Struck</surname><given-names>TH</given-names></name></person-group> (<year>2013</year>) <article-title>Mitochondrial genomes to the rescue–<tp:taxon-name><tp:taxon-name-part taxon-name-part-type="family">Diurodrilidae</tp:taxon-name-part></tp:taxon-name> in the myzostomid trap.</article-title> <source>Molecular Phylogenetic and Evolution</source> <volume>68</volume>: <fpage>312</fpage>–<lpage>326</lpage>. doi: <ext-link xlink:type="simple" ext-link-type="doi" xlink:href="10.1016/j.ympev.2013.03.026">10.1016/j.ympev.2013.03.026</ext-link> </mixed-citation></ref><ref id="B204"><mixed-citation xmlns:xlink="http://www.w3.org/1999/xlink" xlink:type="simple"><person-group><name name-style="western"><surname>Seidler</surname><given-names>HJ</given-names></name></person-group> (<year>1924</year>) <article-title>Beiträge zur Kenntnis der Polynoiden I.</article-title> <source>Archiv für Naturgeschichte A</source> <volume>89</volume>: <fpage>1</fpage>–<lpage>217</lpage>. </mixed-citation></ref><ref id="B84"><mixed-citation xmlns:xlink="http://www.w3.org/1999/xlink" xlink:type="simple"><person-group><name name-style="western"><surname>Gambi</surname><given-names>MC</given-names></name><name name-style="western"><surname>Castellia</surname></name><name name-style="western"><surname>Guizzardi</surname><given-names>M</given-names></name></person-group> (<year>1997</year>) <article-title>Polychaete populations of the shallow soft bottoms off Terra Nova Bay (Ross Sea, Antarctica): distribution, diversity and biomass.</article-title> <source>Polar Biology</source> <volume>17</volume>: <fpage>199</fpage>–<lpage>210</lpage>. doi: <ext-link xlink:type="simple" ext-link-type="doi" xlink:href="10.1007/s003000050123">10.1007/s003000050123</ext-link> </mixed-citation></ref><ref id="B237"><mixed-citation xmlns:xlink="http://www.w3.org/1999/xlink" xlink:type="simple"><person-group><name name-style="western"><surname>Warren</surname><given-names>W</given-names></name></person-group> (<year>1942</year>) <article-title>A survey of the annelid worms of the Grand Isle region.</article-title> <source>Bios Mount Vernon Iowa</source> <volume>13</volume>: <fpage>39</fpage>–<lpage>46</lpage>. </mixed-citation></ref><ref id="B10"><mixed-citation xmlns:xlink="http://www.w3.org/1999/xlink" xlink:type="simple"><person-group><name name-style="western"><surname>Augener</surname><given-names>H</given-names></name></person-group> (<year>1922</year>) <article-title>Revision der australischen Polychaeten-Typen von Kinberg.</article-title> <source>Arkiv för Zoologi</source> <volume>14</volume>(<issue>8</issue>): <fpage>1</fpage>–<lpage>42</lpage>. </mixed-citation></ref><ref id="B139"><mixed-citation xmlns:xlink="http://www.w3.org/1999/xlink" xlink:type="simple"><person-group><name name-style="western"><surname>Martin</surname><given-names>D</given-names></name><name name-style="western"><surname>Britayev</surname><given-names>TA</given-names></name></person-group> (<year>1998</year>) <article-title>Symbiotic polychaetes: review of known species.</article-title> <source>Annual Review of Oceanography and Marine Biology</source> <volume>36</volume>: <fpage>217</fpage>–<lpage>340</lpage>. </mixed-citation></ref></ref-list></tp:taxon-treatment>
