# Supplementary material for: A catalogue of the scaleworm genus Lepidonotus (Polynoidae, Polychaeta) from South America, with two new records for Brazilian waters
Source: Zookeys. 2015 Nov 9;(533):63–98. doi: 10.3897/zookeys.533.6184 (PMC4669924; doi:10.3897/zookeys.533.6184)
Supplement: XML Treatment for Lepidonotus tenuisetosus [file zookeys.533.6184-treatment17.xml]

<!DOCTYPE tp:taxon-treatment
  PUBLIC "-//TaxonX//DTD Taxonomic Treatment Publishing DTD v0 20100105//EN" "tax-treatment-NSO.dtd">
<tp:taxon-treatment xmlns:tp="http://www.plazi.org/taxpub"><tp:treatment-meta><kwd-group><label>Taxon classification</label><kwd><named-content content-type="kingdom">Animalia</named-content></kwd><kwd><named-content content-type="order">Phyllodocida</named-content></kwd><kwd><named-content content-type="family">Polynoidae</named-content></kwd></kwd-group><mixed-citation publication-type="journal"><person-group><name><surname>De Assis</surname><given-names>José Eriberto</given-names></name><name><surname>de Brito</surname><given-names>Rafael Justino</given-names></name><name><surname>Christoffersen</surname><given-names>Martin Lindsey</given-names></name><name><surname>de Souza</surname><given-names>José Roberto Botelho</given-names></name></person-group><article-title>A catalogue of the scaleworm genus <italic><tp:taxon-name><tp:taxon-name-part taxon-name-part-type="genus">Lepidonotus</tp:taxon-name-part></tp:taxon-name></italic> (<tp:taxon-name><tp:taxon-name-part taxon-name-part-type="family">Polynoidae</tp:taxon-name-part></tp:taxon-name>, <tp:taxon-name><tp:taxon-name-part taxon-name-part-type="class">Polychaeta</tp:taxon-name-part></tp:taxon-name>) from South America, with two new records for Brazilian waters</article-title><source>Zookeys</source><day>9</day><month>11</month><year>2015</year><volume>2015</volume><issue>533</issue><fpage>63</fpage><lpage>98</lpage><pub-id pub-id-type="doi">10.3897/zookeys.533.6184</pub-id></mixed-citation></tp:treatment-meta><tp:nomenclature><label>16.</label><tp:taxon-name>
                            <tp:taxon-name-part taxon-name-part-type="genus">Lepidonotus</tp:taxon-name-part>
                            <tp:taxon-name-part taxon-name-part-type="species">tenuisetosus</tp:taxon-name-part>
                        </tp:taxon-name><tp:taxon-authority>(Gravier, 1902)</tp:taxon-authority><tp:nomenclature-citation-list><tp:nomenclature-citation><tp:taxon-name><tp:taxon-name-part taxon-name-part-type="genus">Euphione</tp:taxon-name-part> <tp:taxon-name-part taxon-name-part-type="species">tenuisetosa</tp:taxon-name-part></tp:taxon-name><comment> Gravier, 1902: 222–226, figs 228–231, pl. 8: figs 123–125 (Djibouti, Gulf of Tadjoura, Gulf of Aden).-<xref ref-type="bibr" rid="B67">Fauvel 1911</xref>: 368 (Persian Gulf).-<xref ref-type="bibr" rid="B209">Solís-Weiss et al. 2004</xref>: 13.</comment></tp:nomenclature-citation><tp:nomenclature-citation><tp:taxon-name><tp:taxon-name-part taxon-name-part-type="genus">Lepidonotus</tp:taxon-name-part> <tp:taxon-name-part taxon-name-part-type="species">tenuisetosus</tp:taxon-name-part></tp:taxon-name><comment>.-<xref ref-type="bibr" rid="B69">Fauvel 1919a</xref>: 330–332 (Madagascar), <xref ref-type="bibr" rid="B71">1927</xref>: 411 (Suez Canal); <xref ref-type="bibr" rid="B72">1933</xref>: 15 (India); <xref ref-type="bibr" rid="B74">1953</xref>: 36–37, fig. 14c–f (India).-<xref ref-type="bibr" rid="B204">Seidler 1924</xref>: 25–27 (Red Sea).-<xref ref-type="bibr" rid="B43">Day 1934</xref>: 20 (Madagascar); <xref ref-type="bibr" rid="B45">1953</xref>: 400 (South Africa); <xref ref-type="bibr" rid="B46">1962</xref>: 632 (Madagascar); <xref ref-type="bibr" rid="B47">1967</xref>: 82, fig. 1.14a–e (South Africa, Mozambique, Madagascar, and Red Sea); <xref ref-type="bibr" rid="B49">1974</xref> (Mozambique).-<xref ref-type="bibr" rid="B145">Monro 1934</xref>: 358 (China).-<xref ref-type="bibr" rid="B12">Aziz 1938</xref> (Pakistan).-<xref ref-type="bibr" rid="B157">Okuda 1940</xref>: 4–6, fig. 2 (Japan).-<xref ref-type="bibr" rid="B51">Day and Morgans 1956</xref> (South Africa).-<xref ref-type="bibr" rid="B121">Kalk 1958</xref>: 232 (Mozambique).-<xref ref-type="bibr" rid="B137">Macnae and Kalk 1958</xref> (Mozambique).-<xref ref-type="bibr" rid="B117">Imajima and Hartman 1964</xref>: 27 (Japan).-<xref ref-type="bibr" rid="B222">Tampi and Rangarajan 1964</xref>: 100 (Andaman Islands).-<xref ref-type="bibr" rid="B251">Wu 1968</xref>: 27–28 (China).-<xref ref-type="bibr" rid="B1">Achari 1969</xref>: 31 (Andaman Islands).-<xref ref-type="bibr" rid="B143">Mohammad 1971</xref>: 288 (Kuwait).-<xref ref-type="bibr" rid="B21">Ben-Eliahu 1972</xref>: 190, 195 (Suez Canal).-<xref ref-type="bibr" rid="B200">Santhakumari 1973</xref>: 179 (India).-<xref ref-type="bibr" rid="B105">Hartman 1974</xref> (Indian Ocean).-<xref ref-type="bibr" rid="B167">Peyrot-Clausade 1974</xref> (Australia).-<xref ref-type="bibr" rid="B201">Sarma 1974</xref>: 158 (India).-<xref ref-type="bibr" rid="B193">Rullier and Amoureux 1979</xref>: 152 (Bahia).-<xref ref-type="bibr" rid="B29">Buzhinskaya et al. 1980</xref>: 228 (Indo-Pacific).-<xref ref-type="bibr" rid="B210">Soota et al. 1980</xref> (Andaman and Nicobar Islands), <xref ref-type="bibr" rid="B211">1981</xref> (India).-<xref ref-type="bibr" rid="B2">Amaral and Nonato 1982</xref>: 25 (Espírito Santo).-<xref ref-type="bibr" rid="B205">Shin 1982</xref> (China), <xref ref-type="bibr" rid="B206">1998</xref> (China), <xref ref-type="bibr" rid="B207">2000</xref> (China).-<xref ref-type="bibr" rid="B229">Uschakov 1982</xref>: 106, 107, pl. 29: figs 1–8 (Russia).-<xref ref-type="bibr" rid="B129">Kirkegaard 1983</xref>: 194, fig. 1.14a–e (Sierra Leone and French Guinea, 15–65 m).-<xref ref-type="bibr" rid="B7">Ansari et al. 1986</xref>: 363 (India).-<xref ref-type="bibr" rid="B31">Cantone 1987</xref>: 75, 80 (Somalia).-<xref ref-type="bibr" rid="B86">Gil et al. 1987</xref>: 1 (Korea).-<xref ref-type="bibr" rid="B212">Srikrishnadhas et al. 1987</xref> (India).-<xref ref-type="bibr" rid="B159">Palpal-Latoc 1990</xref> (Philippines); <xref ref-type="bibr" rid="B160">1994</xref>: 67 (Philippines).-<xref ref-type="bibr" rid="B94">Hanley 1992</xref>: 366–367 (China, 0–0.5 m).-<xref ref-type="bibr" rid="B114">Hong and San 1993</xref> (Vietnam).-<xref ref-type="bibr" rid="B236">Wang and Huang 1994</xref>: 4 (China).-<xref ref-type="bibr" rid="B141">Misra 1995</xref>: 93 (India).-<xref ref-type="bibr" rid="B153">Mustaquim 1997</xref>: 221 (Pakistan).-<xref ref-type="bibr" rid="B250">Wu et al. 1997</xref> (China).-<xref ref-type="bibr" rid="B35">Che et al. 1999</xref> (China).-<xref ref-type="bibr" rid="B131">Kumar 2000</xref>: 441 (India).-<xref ref-type="bibr" rid="B142">Misra and Chakraborty 2000</xref>: 219 (India).-Paxton and Chou 2000: 210 (China).-<xref ref-type="bibr" rid="B20">Bellan 2001</xref>: 224 (Europe).-<xref ref-type="bibr" rid="B168">Pillai 2001</xref>: 122 (India).-<xref ref-type="bibr" rid="B202">Sato 2001</xref> (Japan).-<xref ref-type="bibr" rid="B240">Wehe and Fiege 2002</xref>: 113 (Arabian Peninsula).-<xref ref-type="bibr" rid="B15">Barnich and Fiege 2003</xref>: 86, fig. 44 (Mediterranean Sea).-<xref ref-type="bibr" rid="B177">Rasheed and Mustaquim 2003</xref>: 70–72, fig. 12 (Pakistan).-<xref ref-type="bibr" rid="B16">Barnich et al. 2004</xref>: 300–301 (China).-<xref ref-type="bibr" rid="B125">Khan and Murugesan 2005</xref>: 116 (India).-<xref ref-type="bibr" rid="B254">Zenetos et al. 2005</xref>: 73 (casual alien in Mediterranean), <xref ref-type="bibr" rid="B255">2010</xref> (introduced into Mediterranean).-<xref ref-type="bibr" rid="B82">Galil 2006</xref> (Suez Canal), <xref ref-type="bibr" rid="B83">2007</xref>: 301 (alien in Israel).-<xref ref-type="bibr" rid="B122">Kato et al. 2006</xref>: 30 (Japan).-<xref ref-type="bibr" rid="B158">Paiva 2006</xref>: 268 (Central Brazilian Plataform).-<xref ref-type="bibr" rid="B239">Wehe 2006</xref>: <!--PageBreak-->107–109, fig. 24a–l (Arabian Peninsula).-<xref ref-type="bibr" rid="B170">Pleijel 2007</xref>: 179 (New Caledonia).-<xref ref-type="bibr" rid="B136">Li and Ping 2008</xref> (China).-<xref ref-type="bibr" rid="B36">Çinar 2009</xref>: 2286, fig. 2a (Turkish Mediterranean), <xref ref-type="bibr" rid="B37">2013</xref>: 1259 (introduced from Red Sea to Mediterranean).-<xref ref-type="bibr" rid="B154">Naeini and Rahimian 2009</xref>: 59–60 (Persian Gulf and Gulf of Oman).-<xref ref-type="bibr" rid="B219">Sukumaran and Devi 2009</xref>: 1443 (India).-<xref ref-type="bibr" rid="B135">Li et al. 2010</xref>: 110 (China).-<xref ref-type="bibr" rid="B3">Amaral and Nallin 2011</xref>: 556 (São Paulo).-<xref ref-type="bibr" rid="B37">Çinar 2013</xref>: 264 (alien species in Turkey).-<xref ref-type="bibr" rid="B187">Rizzo et al. 2011</xref>: 133 (São Paulo).-Wang 2011: 746 (China).-<xref ref-type="bibr" rid="B4">Amaral et al. 2013</xref>: 453 (São Paulo).-<xref ref-type="bibr" rid="B176">Rajasekaran and Fernando 2012</xref>: 3 (Andaman and Nicobar Islands).-<xref ref-type="bibr" rid="B123">Katsanevakis et al. 2012</xref>: (alien species in European waters).-<xref ref-type="bibr" rid="B124">Kazmi and Naushaba 2013</xref>: 253 (Pakistan).</comment></tp:nomenclature-citation><tp:nomenclature-citation><tp:taxon-name><tp:taxon-name-part taxon-name-part-type="genus">Lepidonotus</tp:taxon-name-part> <tp:taxon-name-part taxon-name-part-type="species">natalensis</tp:taxon-name-part></tp:taxon-name><comment> Day, 1951: 9, fig. 1e–l (Port Edward, Natal, South Africa).-<xref ref-type="bibr" rid="B239">Wehe 2006</xref>: 101–103, fig. 21a–j (Arabian Peninsula).-<xref ref-type="bibr" rid="B154">Naeini and Rahimian 2009</xref>: 55–59 (Gulf of Oman).</comment></tp:nomenclature-citation><tp:nomenclature-citation><tp:taxon-name><tp:taxon-name-part taxon-name-part-type="genus">Lepidonotus</tp:taxon-name-part> <tp:taxon-name-part taxon-name-part-type="uncertainty-rank">cf.</tp:taxon-name-part> <tp:taxon-name-part taxon-name-part-type="species">tenuisetosus</tp:taxon-name-part></tp:taxon-name><comment>.-<xref ref-type="bibr" rid="B252">Yan and Huang 1993</xref>: 133 (China).</comment></tp:nomenclature-citation></tp:nomenclature-citation-list></tp:nomenclature><tp:treatment-sec sec-type="Holotype of Euphione tenuisetosa"><title>Holotype of <italic><tp:taxon-name><tp:taxon-name-part taxon-name-part-type="genus">Euphione</tp:taxon-name-part> <tp:taxon-name-part taxon-name-part-type="species">tenuisetosa</tp:taxon-name-part></tp:taxon-name></italic>.</title><p><named-content xmlns:xlink="http://www.w3.org/1999/xlink" content-type="dwc:institutional_code" xlink:type="simple"><named-content content-type="dwc:institutional_code" xlink:type="simple">MNHN</named-content></named-content> Poly type 263.</p></tp:treatment-sec><tp:treatment-sec sec-type="Type locality"><title>Type locality.</title><p>Djibouti, Gulf of Tadjoura, Gulf of Aden.</p></tp:treatment-sec><tp:treatment-sec sec-type="Distribution"><title>Distribution.</title><p>Southwestern Atlantic from Bahia to São Paulo. Eastern Atlantic from Mediterranean to South Africa. Indian Ocean, Madagascar, Persian Gulf, and Red Sea. Western Pacific from Russia to Australia. 0–0.5 m.</p></tp:treatment-sec><tp:treatment-sec sec-type="Remarks"><title>Remarks.</title><p><xref ref-type="bibr" rid="B255">Zenetos et al. (2010)</xref> and <xref ref-type="bibr" rid="B37">Çinar (2013)</xref> assigned <italic><tp:taxon-name><tp:taxon-name-part taxon-name-part-type="genus">Lepidonotus</tp:taxon-name-part> <tp:taxon-name-part taxon-name-part-type="species">tenuisetosus</tp:taxon-name-part></tp:taxon-name></italic> as an exotic species for the Mediterranean Sea, with an origin in the Indo-Pacific/Red Sea. Its establishment success is uncertain, because it was recorded only once. We consider this species as an exotic species for the Brazilian coast.</p></tp:treatment-sec><ref-list><ref id="B67"><mixed-citation xmlns:xlink="http://www.w3.org/1999/xlink" xlink:type="simple"><person-group><name name-style="western"><surname>Fauvel</surname><given-names>P</given-names></name></person-group> (<year>1911</year>) <article-title>Annélides polychètes du Golfe Persique recueillis par M. M. Bogoyawlewsky.</article-title> <source>Archives de Zoologie Expérimentale et Génerale</source> <volume>5</volume>(<issue>6</issue>): <fpage>353</fpage>–<lpage>439</lpage>. </mixed-citation></ref><ref id="B209"><mixed-citation xmlns:xlink="http://www.w3.org/1999/xlink" xlink:type="simple"><person-group><name name-style="western"><surname>Solìs-Weiss</surname><given-names>V</given-names></name><name name-style="western"><surname>Bertrand</surname><given-names>Y</given-names></name><name name-style="western"><surname>Helleouet</surname><given-names>MN</given-names></name><name name-style="western"><surname>Pleijel</surname><given-names>F</given-names></name></person-group> (<year>2004</year>) <article-title>Types of Polychaetous annelids at the Museum National d’Histoire Naturelle, Paris.</article-title> <source>Zoosystema</source> <volume>26</volume>: <fpage>377</fpage>–<lpage>384</lpage>. </mixed-citation></ref><ref id="B69"><mixed-citation xmlns:xlink="http://www.w3.org/1999/xlink" xlink:type="simple"><person-group><name name-style="western"><surname>Fauvel</surname><given-names>P</given-names></name></person-group> (<year>1919a</year>) <article-title>Annélides polychètes de Madagascar, de Djibouti et du Golfe Persique.</article-title> <source>Archives de Zoologie Expérimentale et Génerale</source> <volume>58</volume>(<issue>347</issue>): <fpage>315</fpage>–<lpage>473</lpage>. </mixed-citation></ref><ref id="B71"><mixed-citation xmlns:xlink="http://www.w3.org/1999/xlink" xlink:type="simple"><person-group><name name-style="western"><surname>Fauvel</surname><given-names>P</given-names></name></person-group> (<year>1927</year>) <article-title>Rapport sur les annélides polychètes errantes. Zoological results of the Cambridge Expedition to the Suez Canal, 1924.</article-title> <source>Transactions of the Zoological Society of London</source> <volume>22</volume>: <fpage>411</fpage>–<lpage>439</lpage>. doi: <ext-link xlink:type="simple" ext-link-type="doi" xlink:href="10.1111/j.1096-3642.1927.tb00203.x">10.1111/j.1096-3642.1927.tb00203.x</ext-link> </mixed-citation></ref><ref id="B72"><mixed-citation xmlns:xlink="http://www.w3.org/1999/xlink" xlink:type="simple"><person-group><name name-style="western"><surname>Fauvel</surname><given-names>P</given-names></name></person-group> (<year>1933</year>) <article-title>Annélides polychètes du Golfe du Pei Tcheu Ly de la collection du Musée Hoangho Pai-ho.Récoltées par le R. P. Leroy, S. J. et le R. P. Licent S. J.</article-title> <source>Publications du Musée Hoangho Paiho de TienTsin</source> <volume>15</volume>: <fpage>1</fpage>–<lpage>67</lpage>. </mixed-citation></ref><ref id="B74"><mixed-citation xmlns:xlink="http://www.w3.org/1999/xlink" xlink:type="simple"><person-group><name name-style="western"><surname>Fauvel</surname><given-names>P</given-names></name></person-group> (<year>1953</year>) <article-title><tp:taxon-name><tp:taxon-name-part taxon-name-part-type="phylum">Annelida</tp:taxon-name-part></tp:taxon-name> <tp:taxon-name><tp:taxon-name-part taxon-name-part-type="class">Polychaeta</tp:taxon-name-part></tp:taxon-name>.</article-title> In: <person-group><name name-style="western"><surname>Seymour-Sewell</surname><given-names>RB</given-names></name></person-group> (<role>Ed.</role>) <source>The fauna of British India including Pakistan, Ceylon, Burma and Malaya</source>. <publisher-name>Indian</publisher-name>, <publisher-loc>Allahabad</publisher-loc>, <fpage>480</fpage>–<lpage>507</lpage>. </mixed-citation></ref><ref id="B204"><mixed-citation xmlns:xlink="http://www.w3.org/1999/xlink" xlink:type="simple"><person-group><name name-style="western"><surname>Seidler</surname><given-names>HJ</given-names></name></person-group> (<year>1924</year>) <article-title>Beiträge zur Kenntnis der Polynoiden I.</article-title> <source>Archiv für Naturgeschichte A</source> <volume>89</volume>: <fpage>1</fpage>–<lpage>217</lpage>. </mixed-citation></ref><ref id="B43"><mixed-citation xmlns:xlink="http://www.w3.org/1999/xlink" xlink:type="simple"><person-group><name name-style="western"><surname>Day</surname><given-names>JH</given-names></name></person-group> (<year>1934</year>) <article-title>On a collection of South African <tp:taxon-name><tp:taxon-name-part taxon-name-part-type="class">Polychaeta</tp:taxon-name-part></tp:taxon-name>, with a catalogue of the species recorded from South Africa, Angola, Mozambique, and Madagascar.</article-title> <source>Journal of the Linnean Society of London</source> <volume>39</volume>(<issue>263</issue>): <fpage>15</fpage>–<lpage>82</lpage>. doi: <ext-link xlink:type="simple" ext-link-type="doi" xlink:href="10.1111/j.1096-3642.1934.tb00259.x">10.1111/j.1096-3642.1934.tb00259.x</ext-link> </mixed-citation></ref><ref id="B45"><mixed-citation xmlns:xlink="http://www.w3.org/1999/xlink" xlink:type="simple"><person-group><name name-style="western"><surname>Day</surname><given-names>JH</given-names></name></person-group> (<year>1953</year>) <article-title>The polychaete fauna of South Africa. Part 2. Errant species from Cape shores and estuaries.</article-title> <source>Annals of the Natal Museum</source> <volume>12</volume>: <fpage>397</fpage>–<lpage>441</lpage>. </mixed-citation></ref><ref id="B46"><mixed-citation xmlns:xlink="http://www.w3.org/1999/xlink" xlink:type="simple"><person-group><name name-style="western"><surname>Day</surname><given-names>JH</given-names></name></person-group> (<year>1962</year>) <article-title><tp:taxon-name><tp:taxon-name-part taxon-name-part-type="class">Polychaeta</tp:taxon-name-part></tp:taxon-name> from several localities in the western Indian Ocean.</article-title> <source>Proccedings of the Zoological Society of London</source> <volume>139</volume>: <fpage>627</fpage>–<lpage>656</lpage>. doi: <ext-link xlink:type="simple" ext-link-type="doi" xlink:href="10.1111/j.1469-7998.1962.tb01597.x">10.1111/j.1469-7998.1962.tb01597.x</ext-link> </mixed-citation></ref><ref id="B47"><mixed-citation xmlns:xlink="http://www.w3.org/1999/xlink" xlink:type="simple"><person-group><name name-style="western"><surname>Day</surname><given-names>JH</given-names></name></person-group> (<year>1967</year>) <source>The polychaete fauna of South Africa. Part 1: <tp:taxon-name><tp:taxon-name-part taxon-name-part-type="class">Errantia</tp:taxon-name-part></tp:taxon-name></source>. <publisher-name>British Museum (Natural History)</publisher-name>, <publisher-loc>London</publisher-loc>, <size units="page">458 pp</size>. </mixed-citation></ref><ref id="B49"><mixed-citation xmlns:xlink="http://www.w3.org/1999/xlink" xlink:type="simple"><person-group><name name-style="western"><surname>Day</surname><given-names>JH</given-names></name></person-group> (<year>1974</year>) <article-title>The ecology of Morrumbene estuary, Moçambique.</article-title> <source>Transactions of the Royal Society of South Africa</source> <volume>41</volume>: <fpage>43</fpage>–<lpage>96</lpage>. doi: <ext-link xlink:type="simple" ext-link-type="doi" xlink:href="10.1080/00359197409519438">10.1080/00359197409519438</ext-link> </mixed-citation></ref><ref id="B145"><mixed-citation xmlns:xlink="http://www.w3.org/1999/xlink" xlink:type="simple"><person-group><name name-style="western"><surname>Monro</surname><given-names>CCA</given-names></name></person-group> (<year>1934</year>) <article-title>On a collection of <tp:taxon-name><tp:taxon-name-part taxon-name-part-type="class">Polychaeta</tp:taxon-name-part></tp:taxon-name> from the coast of China.</article-title> <source>Annals and Magazine of Natural History Series</source> <volume>1013</volume>: <fpage>353</fpage>–<lpage>380</lpage>. doi: <ext-link xlink:type="simple" ext-link-type="doi" xlink:href="10.1080/00222933408654824">10.1080/00222933408654824</ext-link> </mixed-citation></ref><ref id="B12"><mixed-citation xmlns:xlink="http://www.w3.org/1999/xlink" xlink:type="simple"><person-group><name name-style="western"><surname>Aziz</surname><given-names>ND</given-names></name></person-group> (<year>1938</year>) <article-title>Fauna of Karachi, 2. Polychaetes.</article-title> <source>Memoirs of the Department of Zoology Punjab University Lahore</source> <volume>1</volume>: <fpage>19</fpage>–<lpage>52</lpage>. </mixed-citation></ref><ref id="B157"><mixed-citation xmlns:xlink="http://www.w3.org/1999/xlink" xlink:type="simple"><person-group><name name-style="western"><surname>Okuda</surname><given-names>S</given-names></name></person-group> (<year>1940</year>) <article-title>Polychaetous annelids of the Ryukyu Islands.</article-title> <source>Bulletin of the Biogeographical Society of Japan</source> <volume>10</volume>: <fpage>1</fpage>–<lpage>24</lpage>. </mixed-citation></ref><ref id="B51"><mixed-citation xmlns:xlink="http://www.w3.org/1999/xlink" xlink:type="simple"><person-group><name name-style="western"><surname>Day</surname><given-names>JH</given-names></name><name name-style="western"><surname>Morgans</surname><given-names>JFC</given-names></name></person-group> (<year>1956</year>) <article-title>The ecology of South African estuaries. Part 7. The biology of Durban Bay.</article-title> <source>Annals of the Natal Museum</source> <volume>13</volume>: <fpage>259</fpage>–<lpage>312</lpage>. </mixed-citation></ref><ref id="B121"><mixed-citation xmlns:xlink="http://www.w3.org/1999/xlink" xlink:type="simple"><person-group><name name-style="western"><surname>Kalk</surname><given-names>M</given-names></name></person-group> (<year>1958</year>) <article-title>The fauna of the intertidal rocks at Ithaca Island, Delagoa Bay.</article-title> <source>Annals of the Natal Museum</source> <volume>14</volume>: <fpage>189</fpage>–<lpage>242</lpage>. </mixed-citation></ref><ref id="B137"><mixed-citation xmlns:xlink="http://www.w3.org/1999/xlink" xlink:type="simple"><person-group><name name-style="western"><surname>Macnae</surname><given-names>W</given-names></name><name name-style="western"><surname>Kalk</surname><given-names>M</given-names></name></person-group> (<year>1958</year>) <source>A natural history of Inhaca Island, Mozambique</source>. <edition>First Edition</edition>. <publisher-name>Witwatersrand University Press</publisher-name>, <publisher-loc>Cape Town</publisher-loc>, <size units="page">113 pp</size>. </mixed-citation></ref><ref id="B117"><mixed-citation xmlns:xlink="http://www.w3.org/1999/xlink" xlink:type="simple"><person-group><name name-style="western"><surname>Imajima</surname><given-names>M</given-names></name><name name-style="western"><surname>Hartman</surname><given-names>O</given-names></name></person-group> (<year>1964</year>) <article-title>The polychaetous annelids of Japan, Part I.</article-title> <source>Occasional Papers of the Allan Hancock Foundation</source> <volume>26</volume>: <fpage>1</fpage>–<lpage>237</lpage>. </mixed-citation></ref><ref id="B222"><mixed-citation xmlns:xlink="http://www.w3.org/1999/xlink" xlink:type="simple"><person-group><name name-style="western"><surname>Tampi</surname><given-names>PRS</given-names></name><name name-style="western"><surname>Rangarajan</surname><given-names>K</given-names></name></person-group> (<year>1964</year>) <article-title>Some polychaetous annelids from the Andaman waters.</article-title> <source>Journal of the Marine Biological Association of India</source> <volume>6</volume>: <fpage>98</fpage>–<lpage>123</lpage>. </mixed-citation></ref><ref id="B251"><mixed-citation xmlns:xlink="http://www.w3.org/1999/xlink" xlink:type="simple"><person-group><name name-style="western"><surname>Wu</surname><given-names>SK</given-names></name></person-group> (<year>1968</year>) <article-title>On some polychaete worms from the northern coast of Taiwan.</article-title> <source>Bulletin of the Institute of Zoology Academia Sinica</source> <volume>7</volume>: <fpage>27</fpage>–<lpage>48</lpage>. </mixed-citation></ref><ref id="B1"><mixed-citation xmlns:xlink="http://www.w3.org/1999/xlink" xlink:type="simple"><person-group><name name-style="western"><surname>Achari</surname><given-names>GPK</given-names></name></person-group> (<year>1969</year>) <article-title>Catalogue of polychaetes in the reference collections of the Central Marine Fisheries Research Institute.</article-title> <source>Bulletin of the Central Marine Fisheries Research Institute</source> <volume>7</volume>: <fpage>31</fpage>–<lpage>40</lpage>. </mixed-citation></ref><ref id="B143"><mixed-citation xmlns:xlink="http://www.w3.org/1999/xlink" xlink:type="simple"><person-group><name name-style="western"><surname>Mohammad</surname><given-names>MBM</given-names></name></person-group> (<year>1971</year>) <article-title>Intertidal polychaetes from Kuwait Arabian Gulf, with descriptions of three new species.</article-title> <source>Journal of Zoology London</source> <volume>163</volume>: <fpage>285</fpage>–<lpage>303</lpage>. doi: <ext-link xlink:type="simple" ext-link-type="doi" xlink:href="10.1111/j.1469-7998.1971.tb04536.x">10.1111/j.1469-7998.1971.tb04536.x</ext-link> </mixed-citation></ref><ref id="B21"><mixed-citation xmlns:xlink="http://www.w3.org/1999/xlink" xlink:type="simple"><person-group><name name-style="western"><surname>Ben-Eliahu</surname><given-names>MN</given-names></name></person-group> (<year>1972</year>) <article-title><tp:taxon-name><tp:taxon-name-part taxon-name-part-type="class">Polychaeta</tp:taxon-name-part></tp:taxon-name> <tp:taxon-name><tp:taxon-name-part taxon-name-part-type="class">Errantia</tp:taxon-name-part></tp:taxon-name> of the Suez Canal. Contributions to the knowledge of Suez Canal migration.</article-title> <source>Israel Journal of Zoology</source> <volume>21</volume>: <fpage>189</fpage>–<lpage>237</lpage>. </mixed-citation></ref><ref id="B200"><mixed-citation xmlns:xlink="http://www.w3.org/1999/xlink" xlink:type="simple"><person-group><name name-style="western"><surname>Santhakumari</surname><given-names>V</given-names></name></person-group> (<year>1973</year>) <article-title>A brief account of the commensals, associates andpredators of the marine wood boring animals.</article-title> <source>Mahasagar</source> <volume>6</volume>: <fpage>178</fpage>–<lpage>181</lpage>. </mixed-citation></ref><ref id="B105"><mixed-citation xmlns:xlink="http://www.w3.org/1999/xlink" xlink:type="simple"><person-group><name name-style="western"><surname>Hartman</surname><given-names>O</given-names></name></person-group> (<year>1974</year>) <article-title>Polychaetous annelids of the Indian Ocean including an account of species collected by members of the International Indian Ocean Expeditions, 1963-’64 and a catalogue and bibliography of the species from India.</article-title> <source>Journal of the Marine Biological Association of India</source> <volume>16</volume>(<issue>1</issue>): <fpage>191</fpage>–<lpage>252</lpage>. </mixed-citation></ref><ref id="B167"><mixed-citation xmlns:xlink="http://www.w3.org/1999/xlink" xlink:type="simple"><person-group><name name-style="western"><surname>Peyrot-Clausade</surname><given-names>M</given-names></name></person-group> (<year>1974</year>) <article-title>Ecological study of coral reef cryptobiotic communities: an analysis of the polychaete cryptofauna.</article-title> In: <person-group><name name-style="western"><surname>Cameron</surname><given-names>AM</given-names></name><name name-style="western"><surname>Campbell</surname><given-names>BM</given-names></name><name name-style="western"><surname>Cribb</surname><given-names>AB</given-names></name><name name-style="western"><surname>Endean</surname><given-names>R</given-names></name><name name-style="western"><surname>Jell</surname><given-names>JS</given-names></name><name name-style="western"><surname>Jones</surname><given-names>OA</given-names></name><name name-style="western"><surname>Mather</surname></name><name name-style="western"><surname>Talbot</surname><given-names>FH</given-names></name></person-group> (<role>Eds</role>) <source>Proceedings of the Second International Coral Reef Symposium</source> <volume>Volume 1</volume>. <publisher-name>Great Barrier Reef Committee</publisher-name>, <publisher-loc>Brisbane, Australia</publisher-loc>, <fpage>269</fpage>–<lpage>283</lpage>. </mixed-citation></ref><ref id="B201"><mixed-citation xmlns:xlink="http://www.w3.org/1999/xlink" xlink:type="simple"><person-group><name name-style="western"><surname>Sarma</surname><given-names>ALN</given-names></name></person-group> (<year>1974</year>) <article-title>The phytal fauna of <italic><tp:taxon-name><tp:taxon-name-part taxon-name-part-type="genus">Ulva</tp:taxon-name-part> <tp:taxon-name-part taxon-name-part-type="species">fasciata</tp:taxon-name-part></tp:taxon-name></italic> off Visakhapatnan Coast.</article-title> <source>Proceedings of the Indian Academy of Sciences Section B</source> <volume>80</volume>: <fpage>147</fpage>–<lpage>161</lpage>. </mixed-citation></ref><ref id="B193"><mixed-citation xmlns:xlink="http://www.w3.org/1999/xlink" xlink:type="simple"><person-group><name name-style="western"><surname>Rullier</surname><given-names>F</given-names></name><name name-style="western"><surname>Amoureux</surname><given-names>L</given-names></name></person-group> (<year>1979</year>) <article-title>Campagne de la Calypso au large des côtes atlantiques de l´ Amerique du Sud (1961–1962). I. 33. Annélides polychétes.</article-title> <source>Annales de l‘ Institute Océanografique Supplement</source> <volume>55</volume>: <fpage>145</fpage>–<lpage>206</lpage>. </mixed-citation></ref><ref id="B29"><mixed-citation xmlns:xlink="http://www.w3.org/1999/xlink" xlink:type="simple"><person-group><name name-style="western"><surname>Buzhinskaya</surname><given-names>GN</given-names></name><name name-style="western"><surname>Obut</surname><given-names>AM</given-names></name><name name-style="western"><surname>Potin</surname><given-names>VV</given-names></name></person-group> (<year>1980</year>) <article-title>Errant polychaets (sic) from coral reefs and island of the Indian and Pacific oceans.</article-title> In: <person-group><name name-style="western"><surname>Preobrazhenski</surname><given-names>BV</given-names></name><name name-style="western"><surname>Krasov</surname><given-names>EV</given-names></name></person-group> (<role>Eds</role>) <source>Biology of coral reefs. Morphology, systematics, ecology</source>. <publisher-name>Akademia Nauka SSSR</publisher-name>, <publisher-loc>Moscow</publisher-loc>, <fpage>225</fpage>–<lpage>256</lpage>. </mixed-citation></ref><ref id="B210"><mixed-citation xmlns:xlink="http://www.w3.org/1999/xlink" xlink:type="simple"><person-group><name name-style="western"><surname>Soota</surname><given-names>TD</given-names></name><name name-style="western"><surname>Misra</surname><given-names>A</given-names></name><name name-style="western"><surname>Chakraborty</surname><given-names>RK</given-names></name></person-group> (<year>1980</year>) <article-title>Polychaete fauna of Andaman and Nicobar Islands.</article-title> <source>Records of the Zoological Survey of India</source> <volume>77</volume>: <fpage>55</fpage>–<lpage>69</lpage>. </mixed-citation></ref><ref id="B211"><mixed-citation xmlns:xlink="http://www.w3.org/1999/xlink" xlink:type="simple"><person-group><name name-style="western"><surname>Soota</surname><given-names>TD</given-names></name><name name-style="western"><surname>Misra</surname><given-names>A</given-names></name><name name-style="western"><surname>Chakraborty</surname><given-names>RK</given-names></name></person-group> (<year>1981</year>) <article-title>Polychaete fauna of Gujarat coast.</article-title> <source>Records of the Zoological Survey of India</source> <volume>79</volume>: <fpage>93</fpage>–<lpage>104</lpage>. </mixed-citation></ref><ref id="B2"><mixed-citation xmlns:xlink="http://www.w3.org/1999/xlink" xlink:type="simple"><person-group><name name-style="western"><surname>Amaral</surname><given-names>ACZ</given-names></name><name name-style="western"><surname>Nonato</surname><given-names>EF</given-names></name></person-group> (<year>1982</year>) <source>Anelídeos poliquetos da costa brasileira: <tp:taxon-name><tp:taxon-name-part taxon-name-part-type="family">Aphroditidae</tp:taxon-name-part></tp:taxon-name> e <tp:taxon-name><tp:taxon-name-part taxon-name-part-type="family">Polynoidae</tp:taxon-name-part></tp:taxon-name></source>, <volume>volume 3</volume>. <publisher-name>Coordenação Editorial, Conselho Nacional de Desenvolvimento Científico e Tecnológico</publisher-name>, <publisher-loc>Brasília</publisher-loc>, <size units="page">46 pp</size>. </mixed-citation></ref><ref id="B205"><mixed-citation xmlns:xlink="http://www.w3.org/1999/xlink" xlink:type="simple"><person-group><name name-style="western"><surname>Shin</surname><given-names>PKS</given-names></name></person-group> (<year>1982</year>) <article-title>Some polychaetous annelids from Hong Kong waters.</article-title> In: <person-group><name name-style="western"><surname>Morton</surname><given-names>B</given-names></name><name name-style="western"><surname>Tseng</surname><given-names>CK</given-names></name></person-group> (<role>Eds</role>) <source>Proceedings of the First International Marine Biological Workshop: the marine flora and fauna of Hong Kong and southern China, Hong Kong, 1980</source>. <publisher-name>Hong Kong University</publisher-name>, <publisher-loc>Hong Kong</publisher-loc>, <fpage>161</fpage>–<lpage>172</lpage>. </mixed-citation></ref><ref id="B206"><mixed-citation xmlns:xlink="http://www.w3.org/1999/xlink" xlink:type="simple"><person-group><name name-style="western"><surname>Shin</surname><given-names>PKS</given-names></name></person-group> (<year>1998</year>) <article-title>Biodiversity of subtidal benthic polychaetes in Hong Kong coastal waters.</article-title> In: <person-group><name name-style="western"><surname>Morton</surname><given-names>B</given-names></name></person-group> (<role>Ed.</role>) <issue-title>The marine biology of the South China Sea.</issue-title> <source>Proceedings of the Third International Conference on the Marine Biology of the South China Sea</source>. <publisher-name>Hong Kong University</publisher-name>, <publisher-loc>Hong Kong</publisher-loc>, <fpage>57</fpage>–<lpage>74</lpage>. </mixed-citation></ref><ref id="B207"><mixed-citation xmlns:xlink="http://www.w3.org/1999/xlink" xlink:type="simple"><person-group><name name-style="western"><surname>Shin</surname><given-names>PKS</given-names></name></person-group> (<year>2000</year>) <article-title>The detection of ecological stress in a sub-tropical macrobenthic community in Hong Kong.</article-title> <source>Asian Marine Biology</source> <volume>17</volume>: <fpage>149</fpage>–<lpage>160</lpage>. </mixed-citation></ref><ref id="B229"><mixed-citation xmlns:xlink="http://www.w3.org/1999/xlink" xlink:type="simple"><person-group><name name-style="western"><surname>Uschakov</surname><given-names>PV</given-names></name></person-group> (<year>1982</year>) <source>Fauna of the U. S. S. R., New Series. <tp:taxon-name><tp:taxon-name-part taxon-name-part-type="class">Polychaeta</tp:taxon-name-part></tp:taxon-name>. Volume II, part 1. Polychaetes of the suborder Aphroditiformia of the Arctic Ocean and the northwestern part of the Pacific Ocean, families <tp:taxon-name><tp:taxon-name-part taxon-name-part-type="family">Aphroditidae</tp:taxon-name-part></tp:taxon-name> and <tp:taxon-name><tp:taxon-name-part taxon-name-part-type="family">Polynoidae</tp:taxon-name-part></tp:taxon-name></source>. <publisher-name>Zoological Institute of the USSR, Academy of Sciences</publisher-name>, <publisher-loc>Moscow</publisher-loc>, <size units="page">272 pp</size>. <comment>[In Russian]</comment> </mixed-citation></ref><ref id="B129"><mixed-citation xmlns:xlink="http://www.w3.org/1999/xlink" xlink:type="simple"><person-group><name name-style="western"><surname>Kirkegaard</surname><given-names>JB</given-names></name></person-group> (<year>1983</year>) <article-title>The <tp:taxon-name><tp:taxon-name-part taxon-name-part-type="class">Polychaeta</tp:taxon-name-part></tp:taxon-name> of West Africa: Part II. Errant species: 1. <tp:taxon-name><tp:taxon-name-part taxon-name-part-type="family">Aphroditidae</tp:taxon-name-part></tp:taxon-name> to <tp:taxon-name><tp:taxon-name-part taxon-name-part-type="family">Nereididae</tp:taxon-name-part></tp:taxon-name>.</article-title> <source>Atlantide Reports</source> <volume>13</volume>: <fpage>181</fpage>–<lpage>240</lpage>. </mixed-citation></ref><ref id="B7"><mixed-citation xmlns:xlink="http://www.w3.org/1999/xlink" xlink:type="simple"><person-group><name name-style="western"><surname>Ansari</surname><given-names>ZA</given-names></name><name name-style="western"><surname>Ingole</surname><given-names>BS</given-names></name><name name-style="western"><surname>Parulekar</surname><given-names>AH</given-names></name></person-group> (<year>1986</year>) <article-title>Effect of high organic enrichment of benthic polychaete population in an estuary.</article-title> <source>Marine Pollution Bulletin</source> <volume>17</volume>: <fpage>361</fpage>–<lpage>365</lpage>. doi: <ext-link xlink:type="simple" ext-link-type="doi" xlink:href="10.1016/0025-326X(86)90249-3">10.1016/0025-326X(86)90249-3</ext-link> </mixed-citation></ref><ref id="B31"><mixed-citation xmlns:xlink="http://www.w3.org/1999/xlink" xlink:type="simple"><person-group><name name-style="western"><surname>Cantone</surname><given-names>G</given-names></name></person-group> (<year>1987</year>) <article-title>Richerche sul litorale della Somalia. Popolamento polichetologico della coste Somale.</article-title> <source>Italian Journal of Zoology</source> <volume>7</volume>: <fpage>73</fpage>–<lpage>85</lpage>. </mixed-citation></ref><ref id="B86"><mixed-citation xmlns:xlink="http://www.w3.org/1999/xlink" xlink:type="simple"><person-group><name name-style="western"><surname>Gil</surname><given-names>JJ</given-names></name><name name-style="western"><surname>Lee</surname><given-names>JH</given-names></name><name name-style="western"><surname>Tae</surname><given-names>NY</given-names></name></person-group> (<year>1987</year>) <article-title>Taxonomic study of polynoid polychaetes in Korea II. Subfamily <tp:taxon-name><tp:taxon-name-part taxon-name-part-type="subfamily">Lepidonotinae</tp:taxon-name-part></tp:taxon-name>.</article-title> <source>Korea Fisheries Association</source> <volume>20</volume>: <fpage>1</fpage>–<lpage>15</lpage>. </mixed-citation></ref><ref id="B212"><mixed-citation xmlns:xlink="http://www.w3.org/1999/xlink" xlink:type="simple"><person-group><name name-style="western"><surname>Srikrishnadhas</surname><given-names>B</given-names></name><name name-style="western"><surname>Ramamoorthi</surname><given-names>K</given-names></name><name name-style="western"><surname>Balasubrahmanyan</surname><given-names>K</given-names></name></person-group> (<year>1987</year>) <article-title>Polychaetes of Porto Novo waters.</article-title> <source>Journal of the Marine Biological Association of India</source> <volume>29</volume>: <fpage>134</fpage>–<lpage>139</lpage>. </mixed-citation></ref><ref id="B159"><mixed-citation xmlns:xlink="http://www.w3.org/1999/xlink" xlink:type="simple"><person-group><name name-style="western"><surname>Palpal-Latoc</surname><given-names>VS</given-names></name></person-group> (<year>1990</year>) <article-title>New records of polychaetous annelids from Llocos Sur.</article-title> <source>National Museum Papers</source> <volume>1</volume>: <fpage>45</fpage>–<lpage>69</lpage>. </mixed-citation></ref><ref id="B160"><mixed-citation xmlns:xlink="http://www.w3.org/1999/xlink" xlink:type="simple"><person-group><name name-style="western"><surname>Palpal-Latoc</surname><given-names>VS</given-names></name></person-group> (<year>1994</year>) <article-title>Some scale-bearing polychaetes of Llocos Sur.</article-title> <source>National Museum Papers</source> <volume>4</volume>: <fpage>67</fpage>–<lpage>77</lpage>. </mixed-citation></ref><ref id="B94"><mixed-citation xmlns:xlink="http://www.w3.org/1999/xlink" xlink:type="simple"><person-group><name name-style="western"><surname>Hanley</surname><given-names>JR</given-names></name></person-group> (<year>1992</year>) <article-title>Checklist of scaleworms (<tp:taxon-name><tp:taxon-name-part taxon-name-part-type="class">Polychaeta</tp:taxon-name-part></tp:taxon-name>: <tp:taxon-name><tp:taxon-name-part taxon-name-part-type="family">Polynoidae</tp:taxon-name-part></tp:taxon-name>) from Hong Kong.</article-title> In: <person-group><name name-style="western"><surname>Morton</surname><given-names>B</given-names></name></person-group> (<role>Ed.</role>) <issue-title>The marine flora and fauna of Hong Kong and southern China III.</issue-title> <volume>Volume 1</volume>. <source>Proceedings of the Fourth International Marine Biological Workshop: The marine flora and fauna of Hong Kong and southern China</source>, <conf-loc>Hong Kong</conf-loc>, <conf-date>11–29 April 1989</conf-date>. <publisher-name>Hong Kong University Press</publisher-name>, <publisher-loc>Hong Kong</publisher-loc>, <fpage>361</fpage>–<lpage>369</lpage>. </mixed-citation></ref><ref id="B114"><mixed-citation xmlns:xlink="http://www.w3.org/1999/xlink" xlink:type="simple"><person-group><name name-style="western"><surname>Hong</surname><given-names>PN</given-names></name><name name-style="western"><surname>San</surname><given-names>HT</given-names></name></person-group> (<year>1993</year>) <source>Mangroves of Vietnam. Volume 7.</source> <publisher-name>International Union for Conservation of Nature and Natural Resources</publisher-name>, <publisher-loc>Bangkok, Thailand</publisher-loc>, <size units="page">173 pp</size>. </mixed-citation></ref><ref id="B236"><mixed-citation xmlns:xlink="http://www.w3.org/1999/xlink" xlink:type="simple"><person-group><name name-style="western"><surname>Wang</surname><given-names>JJ</given-names></name><name name-style="western"><surname>Huang</surname><given-names>ZG</given-names></name></person-group> (<year>1994</year>) <article-title>Fouling polychaetes of Hong Kong and adjacent waters.</article-title> <source>Asian Marine Biology</source> <volume>10</volume>: <fpage>1</fpage>–<lpage>12</lpage>. </mixed-citation></ref><ref id="B141"><mixed-citation xmlns:xlink="http://www.w3.org/1999/xlink" xlink:type="simple"><person-group><name name-style="western"><surname>Misra</surname><given-names>A</given-names></name></person-group> (<year>1995</year>) <source>Hugli Matla estuary: West Bengal.</source> <publisher-name>Zoologial Survey of India</publisher-name>, <publisher-loc>Calcutta</publisher-loc>, <size units="page">93 pp</size>. </mixed-citation></ref><ref id="B153"><mixed-citation xmlns:xlink="http://www.w3.org/1999/xlink" xlink:type="simple"><person-group><name name-style="western"><surname>Mustaquim</surname><given-names>J</given-names></name></person-group> (<year>1997</year>) <article-title>Marine worms (<tp:taxon-name><tp:taxon-name-part taxon-name-part-type="class">Polychaeta</tp:taxon-name-part></tp:taxon-name>) of Pakistan.</article-title> In: <person-group><name name-style="western"><surname>Mufti</surname><given-names>SA</given-names></name><name name-style="western"><surname>Wood</surname><given-names>CA</given-names></name><name name-style="western"><surname>Hasan</surname><given-names>SA</given-names></name></person-group> (<role>Eds</role>) <source>Biodiversity of Pakistan</source>. <publisher-name>Florida Museum of Natural History</publisher-name>, <publisher-loc>Gainesville</publisher-loc>, <fpage>221</fpage>–<lpage>227</lpage>. </mixed-citation></ref><ref id="B250"><mixed-citation xmlns:xlink="http://www.w3.org/1999/xlink" xlink:type="simple"><person-group><name name-style="western"><surname>Wu</surname><given-names>B</given-names></name><name name-style="western"><surname>Wu</surname><given-names>Q</given-names></name><name name-style="western"><surname>Qiu</surname><given-names>J</given-names></name><name name-style="western"><surname>Lu</surname><given-names>H</given-names></name></person-group> (<year>1997</year>) <source>Fauna Sinica: Phylum <tp:taxon-name><tp:taxon-name-part taxon-name-part-type="phylum">Annelida</tp:taxon-name-part></tp:taxon-name>, Class <tp:taxon-name><tp:taxon-name-part taxon-name-part-type="class">Polychaeta</tp:taxon-name-part></tp:taxon-name>, Order <tp:taxon-name><tp:taxon-name-part taxon-name-part-type="order">Phyllodocimorpha</tp:taxon-name-part></tp:taxon-name>.</source> <publisher-name>Science</publisher-name>, <publisher-loc>Beijing</publisher-loc>, <size units="page">329 pp</size>. <comment>[In Chinese]</comment> </mixed-citation></ref><ref id="B35"><mixed-citation xmlns:xlink="http://www.w3.org/1999/xlink" xlink:type="simple"><person-group><name name-style="western"><surname>Che</surname><given-names>RGO</given-names></name><name name-style="western"><surname>Qiu</surname><given-names>JW</given-names></name><name name-style="western"><surname>Wu</surname><given-names>BL</given-names></name></person-group> (<year>1999</year>) <article-title>Distribution of <tp:taxon-name><tp:taxon-name-part taxon-name-part-type="class">Polychaeta</tp:taxon-name-part></tp:taxon-name> in the southern waters of Hong Kong.</article-title> <source>Asian Marine Biology</source> <volume>15</volume>: <fpage>135</fpage>–<lpage>158</lpage>. </mixed-citation></ref><ref id="B131"><mixed-citation xmlns:xlink="http://www.w3.org/1999/xlink" xlink:type="simple"><person-group><name name-style="western"><surname>Kumar</surname><given-names>RS</given-names></name></person-group> (<year>2000</year>) <article-title>A checklist of soil-dwelling polychaetous annelids from some Indian mangrove habitats.</article-title> <source>Zoo’s Print Journal</source> <volume>10</volume>: <fpage>439</fpage>–<lpage>441</lpage>. </mixed-citation></ref><ref id="B142"><mixed-citation xmlns:xlink="http://www.w3.org/1999/xlink" xlink:type="simple"><person-group><name name-style="western"><surname>Misra</surname><given-names>A</given-names></name><name name-style="western"><surname>Chakraborty</surname><given-names>RK</given-names></name></person-group> (<year>2000</year>) <source><tp:taxon-name><tp:taxon-name-part taxon-name-part-type="phylum">Annelida</tp:taxon-name-part></tp:taxon-name>: <tp:taxon-name><tp:taxon-name-part taxon-name-part-type="class">Polychaeta</tp:taxon-name-part></tp:taxon-name>. Fauna of Gujarat: Invertebrates, Volume 2.</source> <publisher-name>Zoologial Survey of India</publisher-name>, <publisher-loc>Calcutta</publisher-loc>, <size units="page">219 pp</size>. </mixed-citation></ref><ref id="B20"><mixed-citation xmlns:xlink="http://www.w3.org/1999/xlink" xlink:type="simple"><person-group><name name-style="western"><surname>Bellan</surname><given-names>G</given-names></name></person-group> (<year>2001</year>) <chapter-title><tp:taxon-name><tp:taxon-name-part taxon-name-part-type="class">Polychaeta</tp:taxon-name-part></tp:taxon-name>.</chapter-title> In: <person-group><name name-style="western"><surname>Costello</surname><given-names>MJ</given-names></name><name name-style="western"><surname>Emblow</surname><given-names>C</given-names></name><name name-style="western"><surname>White</surname><given-names>RJ</given-names></name></person-group> (<role>Eds</role>) <source>European register of marine species: a checklist of the marine species in Europe and a bibliography of guides to their identification. Collection Patrimoines Naturels</source>, <volume>50</volume>. <publisher-name>Museum National d’Histoire Naturelle</publisher-name>, <publisher-loc>Paris</publisher-loc>, <fpage>214</fpage>–<lpage>231</lpage>. </mixed-citation></ref><ref id="B168"><mixed-citation xmlns:xlink="http://www.w3.org/1999/xlink" xlink:type="simple"><person-group><name name-style="western"><surname>Pillai</surname><given-names>NGK</given-names></name></person-group> (<year>2001</year>) <article-title>On some polychaetes from Cochin estuary.</article-title> <source>Journal of the Marine Biological Association of the India</source> <volume>43</volume>: <fpage>120</fpage>–<lpage>135</lpage>. </mixed-citation></ref><ref id="B202"><mixed-citation xmlns:xlink="http://www.w3.org/1999/xlink" xlink:type="simple"><person-group><name name-style="western"><surname>Sato</surname><given-names>M</given-names></name></person-group> (<year>2001</year>) <article-title><tp:taxon-name><tp:taxon-name-part taxon-name-part-type="subphylum">Crustacea</tp:taxon-name-part></tp:taxon-name>ns and polychaetes collected at the proposed site for the nuclear power plant in Nagasima, Kaminoseki-cho, Yamaguchi Prefecture.</article-title> In: <person-group><name name-style="western"><surname>Ankei</surname><given-names>Y</given-names></name></person-group> (<role>Ed.</role>) [<trans-source xml:lang="en">The biodiversity of Nagashima Island, Setouchi Inland Sea, Japan</trans-source>.] <source>Reports of the Chugoku-Shikoku Branch of the Ecological Society of Japan</source> // <source>Ecological Society of Japan-China Shikoku District Bulletin</source> <volume>59</volume>: <fpage>11</fpage>–<lpage>13</lpage>. <comment>[In Japanese]</comment> </mixed-citation></ref><ref id="B240"><mixed-citation xmlns:xlink="http://www.w3.org/1999/xlink" xlink:type="simple"><person-group><name name-style="western"><surname>Wehe</surname><given-names>T</given-names></name><name name-style="western"><surname>Fiege</surname><given-names>D</given-names></name></person-group> (<year>2002</year>) <article-title>Annotated checklist of the polychaete species of the seas surrounding the Arabian Peninsula: Red Sea. Gulf of Aden, Arabian Sea, Gulf of Oman, Arabian Gulf.</article-title> <source>Fauna of Arabia</source> <volume>19</volume>: <fpage>7</fpage>–<lpage>238</lpage>. </mixed-citation></ref><ref id="B15"><mixed-citation xmlns:xlink="http://www.w3.org/1999/xlink" xlink:type="simple"><person-group><name name-style="western"><surname>Barnich</surname><given-names>R</given-names></name><name name-style="western"><surname>Fiege</surname><given-names>D</given-names></name></person-group> (<year>2003</year>) <article-title>The <tp:taxon-name><tp:taxon-name-part taxon-name-part-type="suborder">Aphroditoidea</tp:taxon-name-part></tp:taxon-name> (<tp:taxon-name><tp:taxon-name-part taxon-name-part-type="phylum">Annelida</tp:taxon-name-part></tp:taxon-name>, <tp:taxon-name><tp:taxon-name-part taxon-name-part-type="class">Polychaeta</tp:taxon-name-part></tp:taxon-name>) of the Mediterranean Sea. Abh.</article-title> <source>Abhandlungen der Senckenbergischen Naturforschenden Gesellschaft</source> <volume>559</volume>: <fpage>1</fpage>–<lpage>167</lpage>. </mixed-citation></ref><ref id="B177"><mixed-citation xmlns:xlink="http://www.w3.org/1999/xlink" xlink:type="simple"><person-group><name name-style="western"><surname>Rasheed</surname><given-names>S</given-names></name><name name-style="western"><surname>Mustaquim</surname><given-names>J</given-names></name></person-group> (<year>2003</year>) <article-title>Scale bearing worms (<tp:taxon-name><tp:taxon-name-part taxon-name-part-type="phylum">Annelida</tp:taxon-name-part></tp:taxon-name>: <tp:taxon-name><tp:taxon-name-part taxon-name-part-type="class">Polychaeta</tp:taxon-name-part></tp:taxon-name>) of the family <tp:taxon-name><tp:taxon-name-part taxon-name-part-type="family">Polynoidae</tp:taxon-name-part></tp:taxon-name> from the coastal waters of Pakistan.</article-title> <source>Pakistan Journal of Marine Sciences</source> <volume>12</volume>: <fpage>49</fpage>–<lpage>82</lpage>. </mixed-citation></ref><ref id="B16"><mixed-citation xmlns:xlink="http://www.w3.org/1999/xlink" xlink:type="simple"><person-group><name name-style="western"><surname>Barnich</surname><given-names>R</given-names></name><name name-style="western"><surname>Fiege</surname><given-names>D</given-names></name><name name-style="western"><surname>Sun</surname><given-names>RP</given-names></name></person-group> (<year>2004</year>) <article-title><tp:taxon-name><tp:taxon-name-part taxon-name-part-type="class">Polychaeta</tp:taxon-name-part></tp:taxon-name> (<tp:taxon-name><tp:taxon-name-part taxon-name-part-type="phylum">Annelida</tp:taxon-name-part></tp:taxon-name>) of Hainan Island, South China Sea. Part III. <tp:taxon-name><tp:taxon-name-part taxon-name-part-type="suborder">Aphroditoidea</tp:taxon-name-part></tp:taxon-name>.</article-title> <source>Species Diversity</source> <volume>9</volume>: <fpage>285</fpage>–<lpage>329</lpage>. </mixed-citation></ref><ref id="B125"><mixed-citation xmlns:xlink="http://www.w3.org/1999/xlink" xlink:type="simple"><person-group><name name-style="western"><surname>Khan</surname><given-names>SA</given-names></name><name name-style="western"><surname>Murugesan</surname><given-names>P</given-names></name></person-group> (<year>2005</year>) <article-title>Polychaete diversity in Indian estuaries.</article-title> <source>Indian Journal of Marine Science</source> <volume>34</volume>: <fpage>114</fpage>–<lpage>119</lpage>. </mixed-citation></ref><ref id="B254"><mixed-citation xmlns:xlink="http://www.w3.org/1999/xlink" xlink:type="simple"><person-group><name name-style="western"><surname>Zenetos</surname><given-names>A</given-names></name><name name-style="western"><surname>Çinar</surname><given-names>ME</given-names></name><name name-style="western"><surname>Pancucci</surname><given-names>HA</given-names></name><name name-style="western"><surname>Papadopoulou</surname><given-names>MA</given-names></name><name name-style="western"><surname>Harmelin</surname><given-names>JG</given-names></name><name name-style="western"><surname>Furnari</surname><given-names>G</given-names></name><name name-style="western"><surname>Andaloro</surname><given-names>F</given-names></name><name name-style="western"><surname>Bellou</surname><given-names>N</given-names></name><name name-style="western"><surname>Streftaris</surname><given-names>N</given-names></name><name name-style="western"><surname>Zibrowius</surname><given-names>H</given-names></name></person-group> (<year>2005</year>) <article-title>Annotated list of marine alien species in the Mediterranean with records of the worst invasive species.</article-title> <source>Mediterranean Marine Science</source> <volume>6</volume>: <fpage>63</fpage>–<lpage>118</lpage>. doi: <ext-link xlink:type="simple" ext-link-type="doi" xlink:href="10.12681/mms.186">10.12681/mms.186</ext-link> </mixed-citation></ref><ref id="B255"><mixed-citation xmlns:xlink="http://www.w3.org/1999/xlink" xlink:type="simple"><person-group><name name-style="western"><surname>Zenetos</surname><given-names>A</given-names></name><name name-style="western"><surname>Verlaque</surname><given-names>M</given-names></name><name name-style="western"><surname>Gofas</surname><given-names>S</given-names></name><name name-style="western"><surname>Çinar</surname><given-names>ME</given-names></name><name name-style="western"><surname>Garcia Raso</surname><given-names>E</given-names></name><name name-style="western"><surname>Azzuro</surname><given-names>E</given-names></name><name name-style="western"><surname>Bilecenoglu</surname><given-names>M</given-names></name><name name-style="western"><surname>Froglia</surname><given-names>C</given-names></name><name name-style="western"><surname>Siokou</surname><given-names>I</given-names></name><name name-style="western"><surname>Bianchi</surname><given-names>CN</given-names></name><name name-style="western"><surname>Morri</surname><given-names>C</given-names></name><name name-style="western"><surname>Sfriso</surname><given-names>A</given-names></name><name name-style="western"><surname>San Martin</surname><given-names>G</given-names></name><name name-style="western"><surname>Giangrande</surname><given-names>A</given-names></name><name name-style="western"><surname>Katagan</surname><given-names>T</given-names></name><name name-style="western"><surname>Ballesteros</surname><given-names>E</given-names></name><name name-style="western"><surname>Ramos Espla</surname><given-names>A</given-names></name><name name-style="western"><surname>Mastrototaro</surname><given-names>F</given-names></name><name name-style="western"><surname>Ocana</surname><given-names>O</given-names></name><name name-style="western"><surname>Zingone</surname><given-names>A</given-names></name><name name-style="western"><surname>Cantone</surname><given-names>G</given-names></name><name name-style="western"><surname>Gambi</surname><given-names>MC</given-names></name><name name-style="western"><surname>Streftaris</surname><given-names>N</given-names></name></person-group> (<year>2010</year>) <article-title>Alien species in the Mediterranean MSFD areas by 2010. Part 1. Spatial distribution.</article-title> <source>Mediterranean Marine Science</source> <volume>11</volume>: <fpage>381</fpage>–<lpage>493</lpage>. doi: <ext-link xlink:type="simple" ext-link-type="doi" xlink:href="10.12681/mms.87">10.12681/mms.87</ext-link></mixed-citation></ref><ref id="B82"><mixed-citation xmlns:xlink="http://www.w3.org/1999/xlink" xlink:type="simple"><person-group><name name-style="western"><surname>Galil</surname><given-names>BS</given-names></name></person-group> (<year>2006</year>) <article-title>The marine caravan–The Suez Canal and the Erythrean invasion.</article-title> <source>Monographiae Biologicae,</source> <volume>83</volume>: <fpage>207</fpage>–<lpage>300</lpage>. doi: <ext-link xlink:type="simple" ext-link-type="doi" xlink:href="10.1007/978-1-4020-5047-3_6">10.1007/978-1-4020-5047-3_6</ext-link> </mixed-citation></ref><ref id="B83"><mixed-citation xmlns:xlink="http://www.w3.org/1999/xlink" xlink:type="simple"><person-group><name name-style="western"><surname>Galil</surname><given-names>BS</given-names></name></person-group> (<year>2007</year>) <article-title>Seeing red: Alien species along the Mediterranean coast of Israel.</article-title> <source>Aquatic Invasions</source> <volume>2</volume>: <fpage>281</fpage>–<lpage>312</lpage>. doi: <ext-link xlink:type="simple" ext-link-type="doi" xlink:href="10.3391/ai.2007.2.4.2">10.3391/ai.2007.2.4.2</ext-link> </mixed-citation></ref><ref id="B122"><mixed-citation xmlns:xlink="http://www.w3.org/1999/xlink" xlink:type="simple"><person-group><name name-style="western"><surname>Kato</surname><given-names>T</given-names></name><name name-style="western"><surname>Sato</surname><given-names>M</given-names></name><name name-style="western"><surname>Tai</surname><given-names>A</given-names></name></person-group> (<year>2006</year>) <article-title>Polychaetes of the intertidal zone of Yamaguchi Prefecture, Kaminoseki Town, Nagashima (follow-up).</article-title> <source>Reports of the Chugoku-Shikoku Branch of the Ecological Society of Japan</source> <volume>60</volume>: <fpage>28</fpage>–<lpage>32</lpage>. </mixed-citation></ref><ref id="B158"><mixed-citation xmlns:xlink="http://www.w3.org/1999/xlink" xlink:type="simple"><person-group><name name-style="western"><surname>Paiva</surname><given-names>PC</given-names></name></person-group> (<year>2006</year>) <article-title>Filo <tp:taxon-name><tp:taxon-name-part taxon-name-part-type="phylum">Annelida</tp:taxon-name-part></tp:taxon-name>, Classe <tp:taxon-name><tp:taxon-name-part taxon-name-part-type="class">Polychaeta</tp:taxon-name-part></tp:taxon-name>.</article-title> In: <person-group><name name-style="western"><surname>Lavrado</surname><given-names>HP</given-names></name><name name-style="western"><surname>Ignácio</surname><given-names>BL</given-names></name></person-group> (<role>Eds</role>) <issue-title>Biodiversidade bentônica da reigião central da zona econômica exclusiva Brasileira.</issue-title> <source>Série Livros, 18. Museu Nacional, Rio de Janeiro</source>, <fpage>261</fpage>–<lpage>298</lpage>. </mixed-citation></ref><ref id="B239"><mixed-citation xmlns:xlink="http://www.w3.org/1999/xlink" xlink:type="simple"><person-group><name name-style="western"><surname>Wehe</surname><given-names>T</given-names></name></person-group> (<year>2006</year>) <article-title>Revision of scale worms (<tp:taxon-name><tp:taxon-name-part taxon-name-part-type="class">Polychaeta</tp:taxon-name-part></tp:taxon-name>: <tp:taxon-name><tp:taxon-name-part taxon-name-part-type="suborder">Aphroditoidea</tp:taxon-name-part></tp:taxon-name>) occurring in the seas surrounding the Arabian Peninsula, Part 1. <tp:taxon-name><tp:taxon-name-part taxon-name-part-type="family">Polynoidae</tp:taxon-name-part></tp:taxon-name>.</article-title> <source>Fauna of Arabia</source> <volume>22</volume>: <fpage>23</fpage>–<lpage>197</lpage>. </mixed-citation></ref><ref id="B170"><mixed-citation xmlns:xlink="http://www.w3.org/1999/xlink" xlink:type="simple"><person-group><name name-style="western"><surname>Pleijel</surname><given-names>F</given-names></name></person-group> (<year>2007</year>) <article-title>Polychaetes of New Caledonia.</article-title> In: <person-group><name name-style="western"><surname>Payri</surname><given-names>CE</given-names></name><name name-style="western"><surname>Richer de Forges</surname><given-names>B</given-names></name></person-group> (<role>Eds</role>) <issue-title>Compendium of marine species of New Caledonia.</issue-title> <source>Documentation Scientifique et Technique du Centre Institut Recherche et Documentation Nouméa</source>, <publisher-loc>Papeete, New Caledonia</publisher-loc>, <fpage>175</fpage>–<lpage>181</lpage>. </mixed-citation></ref><ref id="B136"><mixed-citation xmlns:xlink="http://www.w3.org/1999/xlink" xlink:type="simple"><person-group><name name-style="western"><surname>Li</surname><given-names>Y</given-names></name><name name-style="western"><surname>Ping</surname><given-names>SR</given-names></name></person-group> (<year>2008</year>) <article-title>Huanghai annelid diversity preliminary study.</article-title> <source>Marine Science</source> <volume>32</volume>: <fpage>40</fpage>–<lpage>51</lpage>. <comment>[In Chinese]</comment> </mixed-citation></ref><ref id="B36"><mixed-citation xmlns:xlink="http://www.w3.org/1999/xlink" xlink:type="simple"><person-group><name name-style="western"><surname>Çinar</surname><given-names>ME</given-names></name></person-group> (<year>2009</year>) <article-title>Alien polychaete species (<tp:taxon-name><tp:taxon-name-part taxon-name-part-type="phylum">Annelida</tp:taxon-name-part></tp:taxon-name>: <tp:taxon-name><tp:taxon-name-part taxon-name-part-type="class">Polychaeta</tp:taxon-name-part></tp:taxon-name>) on the southern coast of Turkey (Levantine Sea, Eastern Mediterranean), with 13 new records for the Mediterranean Sea.</article-title> <source>Journal of Natural History</source> <volume>43</volume>: <fpage>2283</fpage>–<lpage>2328</lpage>. doi: <ext-link xlink:type="simple" ext-link-type="doi" xlink:href="10.1080/00222930903094654">10.1080/00222930903094654</ext-link> </mixed-citation></ref><ref id="B37"><mixed-citation xmlns:xlink="http://www.w3.org/1999/xlink" xlink:type="simple"><person-group><name name-style="western"><surname>Çinar</surname><given-names>ME</given-names></name></person-group> (<year>2013</year>) <article-title>Alien polychaete species worldwide: current status and their impacts.</article-title> <source>Journal of the Marine Biological Association of the United Kingdom</source> <volume>93</volume>: <fpage>1257</fpage>–<lpage>1278</lpage>. doi: <ext-link xlink:type="simple" ext-link-type="doi" xlink:href="10.1017/S0025315412001646">10.1017/S0025315412001646</ext-link> </mixed-citation></ref><ref id="B154"><mixed-citation xmlns:xlink="http://www.w3.org/1999/xlink" xlink:type="simple"><person-group><name name-style="western"><surname>Naeni</surname><given-names>AB</given-names></name><name name-style="western"><surname>Rahimian</surname><given-names>HH</given-names></name></person-group> (<year>2009</year>) <article-title>Intertidal scale worms (<tp:taxon-name><tp:taxon-name-part taxon-name-part-type="class">Polychaeta</tp:taxon-name-part></tp:taxon-name>, <tp:taxon-name><tp:taxon-name-part taxon-name-part-type="family">Polynoidae</tp:taxon-name-part></tp:taxon-name> and <tp:taxon-name><tp:taxon-name-part taxon-name-part-type="family">Sigalionidae</tp:taxon-name-part></tp:taxon-name>) from the northern coasts of the Persian Gulf and Gulf of Oman.</article-title> <source>Zookeys Special Issue</source> <volume>31</volume>: <fpage>53</fpage>–<lpage>71</lpage>. doi: <ext-link xlink:type="simple" ext-link-type="doi" xlink:href="10.3897/zookeys.31.127">10.3897/zookeys.31.127</ext-link> </mixed-citation></ref><ref id="B219"><mixed-citation xmlns:xlink="http://www.w3.org/1999/xlink" xlink:type="simple"><person-group><name name-style="western"><surname>Sukumaran</surname><given-names>S</given-names></name><name name-style="western"><surname>Devi</surname><given-names>KS</given-names></name></person-group> (<year>2009</year>) <article-title>Polychaete diversity and its relevance in the rapid environmnetalassessment of Mumbai Port.</article-title> <source>Current Science</source> <volume>97</volume>: <fpage>1439</fpage>–<lpage>1444</lpage>. </mixed-citation></ref><ref id="B135"><mixed-citation xmlns:xlink="http://www.w3.org/1999/xlink" xlink:type="simple"><person-group><name name-style="western"><surname>Li</surname><given-names>HX</given-names></name><name name-style="western"><surname>Yan</surname><given-names>Y</given-names></name><name name-style="western"><surname>He</surname><given-names>WH</given-names></name><name name-style="western"><surname>Zou</surname><given-names>XL</given-names></name></person-group> (<year>2010</year>) <article-title>An ecological study on fouling in the waters off the Bailong Peninsula in the Beibu Gulf.</article-title> <source>Journal of Tropical Oceanography</source> <volume>29</volume>: <fpage>108</fpage>–<lpage>113</lpage>. <comment>[In Chinese]</comment> </mixed-citation></ref><ref id="B3"><mixed-citation xmlns:xlink="http://www.w3.org/1999/xlink" xlink:type="simple"><person-group><name name-style="western"><surname>Amaral</surname><given-names>ACZ</given-names></name><name name-style="western"><surname>Nallin</surname><given-names>SAH</given-names></name></person-group> (<year>2011</year>) <source>Biodiversidades e ecossistemas bentônicos marinhos do litoral norte de São Paulo. Sudeste do Brasil.</source> <publisher-name>Universidade Estadual de Campinas</publisher-name>, <publisher-loc>Campinas, São Paulo</publisher-loc>, <size units="page">573 pp</size>. </mixed-citation></ref><ref id="B187"><mixed-citation xmlns:xlink="http://www.w3.org/1999/xlink" xlink:type="simple"><person-group><name name-style="western"><surname>Rizzo</surname><given-names>AE</given-names></name><name name-style="western"><surname>Steiner</surname><given-names>TM</given-names></name><name name-style="western"><surname>Pardo</surname><given-names>EV</given-names></name><name name-style="western"><surname>Nogueira</surname><given-names>JMM</given-names></name><name name-style="western"><surname>Fukuda</surname><given-names>MV</given-names></name><name name-style="western"><surname>Santos</surname><given-names>CSG</given-names></name><name name-style="western"><surname>Amaral</surname><given-names>ACZ</given-names></name></person-group> (<year>2011</year>) <article-title><tp:taxon-name><tp:taxon-name-part taxon-name-part-type="class">Polychaeta</tp:taxon-name-part></tp:taxon-name>.</article-title> In: <person-group><name name-style="western"><surname>Amaral</surname><given-names>ACZ</given-names></name><name name-style="western"><surname>Nallin</surname><given-names>SAH</given-names></name></person-group> (<role>Eds</role>) <issue-title>Biodiversidades e ecossistemas bentônicos marinhos do litoral norte de São Paulo, sudeste do Brasil.</issue-title> <source>Universidade Estadual de Campinas, Campinas, São Paulo</source>, <fpage>126</fpage>–<lpage>146</lpage>. </mixed-citation></ref><ref id="B4"><mixed-citation xmlns:xlink="http://www.w3.org/1999/xlink" xlink:type="simple"><person-group><name name-style="western"><surname>Amaral</surname><given-names>ACZ</given-names></name><name name-style="western"><surname>Nallin</surname><given-names>SAH</given-names></name><name name-style="western"><surname>Steiner</surname><given-names>TM</given-names></name><name name-style="western"><surname>Forroni</surname><given-names>TO</given-names></name><name name-style="western"><surname>Gomes</surname><given-names>DF</given-names></name></person-group> (<year>2013</year>) <source>Catálogo das espécies de <tp:taxon-name><tp:taxon-name-part taxon-name-part-type="phylum">Annelida</tp:taxon-name-part></tp:taxon-name><tp:taxon-name><tp:taxon-name-part taxon-name-part-type="class">Polychaeta</tp:taxon-name-part></tp:taxon-name> do Brasil</source>. <ext-link xlink:type="simple" ext-link-type="uri" xlink:href="http://www.ib.unicamp.br/museu_zoologia/files/lab_museu_zoologia/Catalogo_Polychaeta_Amaral_et_al_2012.pdf">http://www.ib.unicamp.br/museu_zoologia/files/lab_museu_zoologia/Catalogo_Polychaeta_Amaral_et_al_2012.pdf</ext-link> [<date-in-citation content-type="access-date">accessed in 06/17/2015</date-in-citation>] </mixed-citation></ref><ref id="B176"><mixed-citation xmlns:xlink="http://www.w3.org/1999/xlink" xlink:type="simple"><person-group><name name-style="western"><surname>Rajasekaran</surname><given-names>R</given-names></name><name name-style="western"><surname>Fernando</surname><given-names>OL</given-names></name></person-group> (<year>2012</year>) <article-title>Polychaetes of Andaman and Nicobar Islands.</article-title> In: <person-group><name name-style="western"><surname>Venkataraman</surname><given-names>K</given-names></name></person-group> (<role>Ed.</role>) <source>Ecology of faunal communities on the Andaman and Nicobar Islands</source>. <publisher-name>Springer</publisher-name>, <publisher-loc>Berlin</publisher-loc>, <fpage>1</fpage>–<lpage>22</lpage>. doi: <ext-link xlink:type="simple" ext-link-type="doi" xlink:href="10.1007/978-3-642-28335-2_1">10.1007/978-3-642-28335-2_1</ext-link> </mixed-citation></ref><ref id="B123"><mixed-citation xmlns:xlink="http://www.w3.org/1999/xlink" xlink:type="simple"><person-group><name name-style="western"><surname>Katsanevakis</surname><given-names>S</given-names></name><name name-style="western"><surname>Bogucarskis</surname><given-names>K</given-names></name><name name-style="western"><surname>Gatto</surname><given-names>F</given-names></name><name name-style="western"><surname>Vandekerkhove</surname><given-names>J</given-names></name><name name-style="western"><surname>Deriu</surname><given-names>I</given-names></name><name name-style="western"><surname>Cardoso</surname><given-names>AS</given-names></name></person-group> (<year>2012</year>) <article-title>Building the European Alien Species Information Network (EASIN): a novel approach for the exploration of distributed alien species data.</article-title> <source>BioInvasions Records</source> <volume>1</volume>: <fpage>235</fpage>–<lpage>245</lpage>. doi: <ext-link xlink:type="simple" ext-link-type="doi" xlink:href="10.3391/bir.2012.1.4.01">10.3391/bir.2012.1.4.01</ext-link> </mixed-citation></ref><ref id="B124"><mixed-citation xmlns:xlink="http://www.w3.org/1999/xlink" xlink:type="simple"><person-group><name name-style="western"><surname>Kazmi</surname><given-names>QB</given-names></name><name name-style="western"><surname>Naushaba</surname><given-names>R</given-names></name></person-group> (<year>2013</year>) <article-title>Checklist of marine worms reported from Pakistani marine waters.</article-title> <source>Pakistan Journal of Nematology</source> <volume>31</volume>: <fpage>187</fpage>–<lpage>280</lpage>. </mixed-citation></ref><ref id="B252"><mixed-citation xmlns:xlink="http://www.w3.org/1999/xlink" xlink:type="simple"><person-group><name name-style="western"><surname>Yan</surname><given-names>SK</given-names></name><name name-style="western"><surname>Huang</surname><given-names>ZG</given-names></name></person-group> (<year>1993</year>) <article-title>Biofouling of ships in Daya Bay, China.</article-title> In: <person-group><name name-style="western"><surname>Morton</surname><given-names>B</given-names></name></person-group> (<role>Ed.</role>) <issue-title>The marine biology of the South China Sea.</issue-title> <source>Proceedings of the First International Conference on the Marine Biology of Hong Kong and the South China Sea</source>, <conf-loc>Hong Kong</conf-loc>, <conf-date>28 October–3 November 1990</conf-date>. <publisher-name>Hong Kong University</publisher-name>, <publisher-loc>Hong Kong</publisher-loc>, <fpage>131</fpage>–<lpage>136</lpage>. </mixed-citation></ref></ref-list></tp:taxon-treatment>
