# Supplementary material for: A catalogue of the scaleworm genus Lepidonotus (Polynoidae, Polychaeta) from South America, with two new records for Brazilian waters
Source: Zookeys. 2015 Nov 9;(533):63–98. doi: 10.3897/zookeys.533.6184 (PMC4669924; doi:10.3897/zookeys.533.6184)
Supplement: XML Treatment for Lepidonotus tomentosus [file zookeys.533.6184-treatment18.xml]

<!DOCTYPE tp:taxon-treatment
  PUBLIC "-//TaxonX//DTD Taxonomic Treatment Publishing DTD v0 20100105//EN" "tax-treatment-NSO.dtd">
<tp:taxon-treatment xmlns:tp="http://www.plazi.org/taxpub"><tp:treatment-meta><kwd-group><label>Taxon classification</label><kwd><named-content content-type="kingdom">Animalia</named-content></kwd><kwd><named-content content-type="order">Phyllodocida</named-content></kwd><kwd><named-content content-type="family">Polynoidae</named-content></kwd></kwd-group><mixed-citation publication-type="journal"><person-group><name><surname>De Assis</surname><given-names>José Eriberto</given-names></name><name><surname>de Brito</surname><given-names>Rafael Justino</given-names></name><name><surname>Christoffersen</surname><given-names>Martin Lindsey</given-names></name><name><surname>de Souza</surname><given-names>José Roberto Botelho</given-names></name></person-group><article-title>A catalogue of the scaleworm genus <italic><tp:taxon-name><tp:taxon-name-part taxon-name-part-type="genus">Lepidonotus</tp:taxon-name-part></tp:taxon-name></italic> (<tp:taxon-name><tp:taxon-name-part taxon-name-part-type="family">Polynoidae</tp:taxon-name-part></tp:taxon-name>, <tp:taxon-name><tp:taxon-name-part taxon-name-part-type="class">Polychaeta</tp:taxon-name-part></tp:taxon-name>) from South America, with two new records for Brazilian waters</article-title><source>Zookeys</source><day>9</day><month>11</month><year>2015</year><volume>2015</volume><issue>533</issue><fpage>63</fpage><lpage>98</lpage><pub-id pub-id-type="doi">10.3897/zookeys.533.6184</pub-id></mixed-citation></tp:treatment-meta><tp:nomenclature><label>17.</label><tp:taxon-name>
                            <tp:taxon-name-part taxon-name-part-type="genus">Lepidonotus</tp:taxon-name-part>
                            <tp:taxon-name-part taxon-name-part-type="species">tomentosus</tp:taxon-name-part>
                        </tp:taxon-name><tp:taxon-authority>(Grube, 1856)</tp:taxon-authority><tp:nomenclature-citation-list><tp:nomenclature-citation><tp:taxon-name><tp:taxon-name-part taxon-name-part-type="genus">Polynoe</tp:taxon-name-part> <tp:taxon-name-part taxon-name-part-type="species">tomentosa</tp:taxon-name-part></tp:taxon-name><comment> Grube, 1856 (Punta Arenas, Chile).-<xref ref-type="bibr" rid="B175">Quatrefages 1866</xref>: 225–226.</comment></tp:nomenclature-citation><tp:nomenclature-citation><tp:taxon-name><tp:taxon-name-part taxon-name-part-type="genus">Polynoe</tp:taxon-name-part> (<tp:taxon-name-part taxon-name-part-type="subgenus">Lepidonotus</tp:taxon-name-part>) <tp:taxon-name-part taxon-name-part-type="species">pilosella</tp:taxon-name-part></tp:taxon-name><comment> Grube, 1878.</comment></tp:nomenclature-citation><tp:nomenclature-citation><tp:taxon-name><tp:taxon-name-part taxon-name-part-type="genus">Lepidonotus</tp:taxon-name-part> <tp:taxon-name-part taxon-name-part-type="species">tomentosus</tp:taxon-name-part></tp:taxon-name><comment>.-<xref ref-type="bibr" rid="B70">Fauvel 1919b</xref>: 472–473, fig. 1a–d (French Guyana), 1923 (French Guyana).-<xref ref-type="bibr" rid="B103">Hartman 1959</xref>.-<xref ref-type="bibr" rid="B164">Perkins and Savage 1975</xref>: 21.-<xref ref-type="bibr" rid="B52">Dean 2004</xref> (Costa Rica).</comment></tp:nomenclature-citation></tp:nomenclature-citation-list></tp:nomenclature><tp:treatment-sec sec-type="Type locality"><title>Type locality.</title><p>Punta Arenas, Chile.</p></tp:treatment-sec><tp:treatment-sec sec-type="Distribution"><title>Distribution.</title><p>Eastern Pacific from Costa Rica and Chile. Western Atlantic from French Guyana.</p></tp:treatment-sec><tp:treatment-sec sec-type="Remarks"><title>Remarks.</title><p>There is material in the <named-content xmlns:xlink="http://www.w3.org/1999/xlink" content-type="dwc:institutional_code" xlink:type="simple">USNM</named-content> from the Galapagos Islands.</p></tp:treatment-sec><ref-list><ref id="B175"><mixed-citation xmlns:xlink="http://www.w3.org/1999/xlink" xlink:type="simple"><person-group><name name-style="western"><surname>Quatrefages</surname><given-names>A</given-names></name></person-group> (<year>1866</year>) <article-title>Histoire naturelle des annélids marins et d’eau douce.</article-title> <source>Annélides et gephyriens</source>. <volume>Volumes 1-2</volume>(<issue>Part 1</issue>). <publisher-name>Librarie Encyclopédique de Roret</publisher-name>, <publisher-loc>Paris</publisher-loc>, <size units="page">794 pp</size>. </mixed-citation></ref><ref id="B70"><mixed-citation xmlns:xlink="http://www.w3.org/1999/xlink" xlink:type="simple"><person-group><name name-style="western"><surname>Fauvel</surname><given-names>P</given-names></name></person-group> (<year>1919b</year>) <article-title>Annélides polychètes de la Guyane Française.</article-title> <source>Bulletin du Museum d’Histoire Naturelle de Paris</source> <volume>25</volume>: <fpage>472</fpage>–<lpage>479</lpage>. </mixed-citation></ref><ref id="B103"><mixed-citation xmlns:xlink="http://www.w3.org/1999/xlink" xlink:type="simple"><person-group><name name-style="western"><surname>Hartman</surname><given-names>O</given-names></name></person-group> (<year>1959</year>) <article-title>Catalogue of the polychaetous annelids of the world.Parts 1 and 2.</article-title> <source>Occasional Papers of the Allan Hancock Foundation</source> <volume>23</volume>: <fpage>1</fpage>–<lpage>628</lpage>. </mixed-citation></ref><ref id="B164"><mixed-citation xmlns:xlink="http://www.w3.org/1999/xlink" xlink:type="simple"><person-group><name name-style="western"><surname>Perkins</surname><given-names>TH</given-names></name><name name-style="western"><surname>Savage</surname><given-names>T</given-names></name></person-group> (<year>1975</year>) <article-title>A bibliography of polychaetous annelids of Florida, the Gulf of Mexico and the Caribbean region.</article-title> <source>Florida Marine Research Publications</source> <volume>14</volume>: <fpage>1</fpage>–<lpage>62</lpage>. </mixed-citation></ref><ref id="B52"><mixed-citation xmlns:xlink="http://www.w3.org/1999/xlink" xlink:type="simple"><person-group><name name-style="western"><surname>Dean</surname><given-names>HK</given-names></name></person-group> (<year>2004</year>) <article-title>Marine biodiversity of Costa Rica: Class <tp:taxon-name><tp:taxon-name-part taxon-name-part-type="class">Polychaeta</tp:taxon-name-part></tp:taxon-name> (<tp:taxon-name><tp:taxon-name-part taxon-name-part-type="phylum">Annelida</tp:taxon-name-part></tp:taxon-name>).</article-title> <source>Revista de Biologia Tropical</source> <supplement>Supplement</supplement> <volume>2</volume>(<issue>52</issue>): <fpage>131</fpage>–<lpage>181</lpage>. </mixed-citation></ref></ref-list></tp:taxon-treatment>
