# Supplementary material for: A catalogue of the scaleworm genus Lepidonotus (Polynoidae, Polychaeta) from South America, with two new records for Brazilian waters
Source: Zookeys. 2015 Nov 9;(533):63–98. doi: 10.3897/zookeys.533.6184 (PMC4669924; doi:10.3897/zookeys.533.6184)
Supplement: XML Treatment for Lepidonotus variabilis [file zookeys.533.6184-treatment19.xml]

<!DOCTYPE tp:taxon-treatment
  PUBLIC "-//TaxonX//DTD Taxonomic Treatment Publishing DTD v0 20100105//EN" "tax-treatment-NSO.dtd">
<tp:taxon-treatment xmlns:tp="http://www.plazi.org/taxpub"><tp:treatment-meta><kwd-group><label>Taxon classification</label><kwd><named-content content-type="kingdom">Animalia</named-content></kwd><kwd><named-content content-type="order">Phyllodocida</named-content></kwd><kwd><named-content content-type="family">Polynoidae</named-content></kwd></kwd-group><mixed-citation publication-type="journal"><person-group><name><surname>De Assis</surname><given-names>José Eriberto</given-names></name><name><surname>de Brito</surname><given-names>Rafael Justino</given-names></name><name><surname>Christoffersen</surname><given-names>Martin Lindsey</given-names></name><name><surname>de Souza</surname><given-names>José Roberto Botelho</given-names></name></person-group><article-title>A catalogue of the scaleworm genus <italic><tp:taxon-name><tp:taxon-name-part taxon-name-part-type="genus">Lepidonotus</tp:taxon-name-part></tp:taxon-name></italic> (<tp:taxon-name><tp:taxon-name-part taxon-name-part-type="family">Polynoidae</tp:taxon-name-part></tp:taxon-name>, <tp:taxon-name><tp:taxon-name-part taxon-name-part-type="class">Polychaeta</tp:taxon-name-part></tp:taxon-name>) from South America, with two new records for Brazilian waters</article-title><source>Zookeys</source><day>9</day><month>11</month><year>2015</year><volume>2015</volume><issue>533</issue><fpage>63</fpage><lpage>98</lpage><pub-id pub-id-type="doi">10.3897/zookeys.533.6184</pub-id></mixed-citation></tp:treatment-meta><tp:nomenclature><label>18.</label><tp:taxon-name>
                            <tp:taxon-name-part taxon-name-part-type="genus">Lepidonotus</tp:taxon-name-part>
                            <tp:taxon-name-part taxon-name-part-type="species">variabilis</tp:taxon-name-part>
                        </tp:taxon-name><tp:taxon-authority>Webster, 1879</tp:taxon-authority><tp:nomenclature-citation-list><tp:nomenclature-citation><tp:taxon-name><tp:taxon-name-part taxon-name-part-type="genus">Lepidonotus</tp:taxon-name-part> <tp:taxon-name-part taxon-name-part-type="species">variabilis</tp:taxon-name-part></tp:taxon-name><comment> Webster, 1879: 205–208, pl. 1: figs 6–11; pl. 2: figs 12–14 (Virginia).-<xref ref-type="bibr" rid="B6">Andrews 1891</xref>: 278 (North Carolina; among hydroids and sponges).-<!--PageBreak--><xref ref-type="bibr" rid="B113">Hoagland 1919</xref>: 572 (Puerto Rico, 18 m).-<xref ref-type="bibr" rid="B204">Seidler 1924</xref>: 70–72.-<xref ref-type="bibr" rid="B228">Treadwell 1939b</xref>: 185 (Puerto Rico).-<xref ref-type="bibr" rid="B237">Warren 1942</xref>: 45 (Louisiana).-<xref ref-type="bibr" rid="B99">Hartman 1945</xref>: 10 (Florida), <xref ref-type="bibr" rid="B101">1951</xref>: 18 (Gulf of Mexico), <xref ref-type="bibr" rid="B102">1954</xref>: 413–414 (Gulf of Mexico).-<xref ref-type="bibr" rid="B19">Behre 1950</xref>: 11 (Louisiana).-<xref ref-type="bibr" rid="B161">Pearse and Williams 1951</xref> (North and South Carolina).-<xref ref-type="bibr" rid="B181">Renaud 1956</xref>: 3, fig. 2 (Bahamas).-<xref ref-type="bibr" rid="B184">Rioja 1958</xref>: 221 (eastern Mexico).-<xref ref-type="bibr" rid="B241">Wells 1961</xref>: 247 (North Carolina).-<xref ref-type="bibr" rid="B242">Wells and Gray 1964</xref> (North Carolina).-<xref ref-type="bibr" rid="B60">Ebbs 1966</xref>: 493–496, fig. 2a–h (Florida).-<xref ref-type="bibr" rid="B80">Forbes 1966</xref>: 278 (Florida; associated with Cryptostrea [as Ostrea] permollis and Stelletta grubii).-<xref ref-type="bibr" rid="B41">Dauer 1973</xref>: 193 (Gulf of Mexico; in sponge).-<xref ref-type="bibr" rid="B48">Day 1973</xref>: 6 (North Carolina, to 18 m).-<xref ref-type="bibr" rid="B192">Rullier 1974</xref>: 20 (Cuba; in sponges).-<xref ref-type="bibr" rid="B85">Gardiner 1976</xref>: 86, fig. 1k–n (North Carolina).-<xref ref-type="bibr" rid="B138">MacPhee 1978</xref>: 15 (Massachusetts; food of Pseudopleuronectes americanus).-<xref ref-type="bibr" rid="B188">Rodríguez-Gómes 1979</xref>: 27 (Caribbean Colombia); <xref ref-type="bibr" rid="B189">1988</xref> (Caribbean Colombia).-<xref ref-type="bibr" rid="B221">Tagatz et al. 1982</xref>: 134 (Alabama).-<xref ref-type="bibr" rid="B115">Ibarzábal 1986</xref>: 2 (Cuba, 3 m).-<xref ref-type="bibr" rid="B199">San Martín et al. 1986</xref>: 6–7 (Cuba).-<xref ref-type="bibr" rid="B163">Perkins 1998</xref>: 85 (Florida).-<xref ref-type="bibr" rid="B59">Dueñas 1999</xref> (Caribbean Colombian).-<xref ref-type="bibr" rid="B13">Baéz and Ardilla 2003</xref>: 102 (Caribbean Colombian, 0.2–2 m).-<xref ref-type="bibr" rid="B65">Fauchald et al. 2009</xref>: 768 (Gulf of Mexico).-<xref ref-type="bibr" rid="B87">Gobin 2010</xref>: 5 (Trinidad and Tobago).</comment></tp:nomenclature-citation><tp:nomenclature-citation><tp:taxon-name>not <tp:taxon-name-part taxon-name-part-type="genus">Lepidonotus</tp:taxon-name-part> <tp:taxon-name-part taxon-name-part-type="species">variabilis</tp:taxon-name-part></tp:taxon-name><comment>.-<xref ref-type="bibr" rid="B228">Treadwell 1939b</xref>: 341. [=Lepidonotus subleavis Verrill, 1874]</comment></tp:nomenclature-citation></tp:nomenclature-citation-list></tp:nomenclature><tp:treatment-sec sec-type="Type locality"><title>Type locality.</title><p>Virginia Coast, North American.</p></tp:treatment-sec><tp:treatment-sec sec-type="Distribution"><title>Distribution.</title><p>Western Atlantic from Massachusetts to Colombia; 0.2–18 m.</p></tp:treatment-sec><tp:treatment-sec sec-type="Biology"><title>Biology.</title><p>Associated with the oyster <italic><tp:taxon-name><tp:taxon-name-part taxon-name-part-type="genus">Cryptostrea</tp:taxon-name-part> <tp:taxon-name-part taxon-name-part-type="species">permollis</tp:taxon-name-part></tp:taxon-name></italic> (Sowerby, 1871), and with the sponge <italic><tp:taxon-name><tp:taxon-name-part taxon-name-part-type="genus">Stelletta</tp:taxon-name-part> <tp:taxon-name-part taxon-name-part-type="species">grubii</tp:taxon-name-part></tp:taxon-name></italic> Schmidt, 1862. Food of the winter flounder, <italic><tp:taxon-name><tp:taxon-name-part taxon-name-part-type="genus">Pseudopleuronectes</tp:taxon-name-part> <tp:taxon-name-part taxon-name-part-type="species">americanus</tp:taxon-name-part></tp:taxon-name></italic> (Walbaum, 1792). Lives among hydroids and sponges.</p></tp:treatment-sec><ref-list><ref id="B6"><mixed-citation xmlns:xlink="http://www.w3.org/1999/xlink" xlink:type="simple"><person-group><name name-style="western"><surname>Andrews</surname><given-names>EA</given-names></name></person-group> (<year>1891</year>) <article-title>Report upon the <tp:taxon-name><tp:taxon-name-part taxon-name-part-type="phylum">Annelida</tp:taxon-name-part></tp:taxon-name> <tp:taxon-name><tp:taxon-name-part taxon-name-part-type="class">Polychaeta</tp:taxon-name-part></tp:taxon-name> of Beaufort, North Carolina.</article-title> <source>Proceedings of the United States National Museum</source> <volume>14</volume>(<issue>852</issue>): <fpage>277</fpage>–<lpage>302</lpage>. doi: <ext-link xlink:type="simple" ext-link-type="doi" xlink:href="10.5479/si.00963801.14-852.277">10.5479/si.00963801.14-852.277</ext-link> </mixed-citation></ref><ref id="B113"><mixed-citation xmlns:xlink="http://www.w3.org/1999/xlink" xlink:type="simple"><person-group><name name-style="western"><surname>Hoagland</surname><given-names>RA</given-names></name></person-group> (<year>1919</year>) <article-title>Polychaetous annelids from Porto Rico, the Florida Keys, and Bermuda.</article-title> <source>Bulletin of the American Museum of Natural History</source> <volume>41</volume>: <fpage>571</fpage>–<lpage>591</lpage>. </mixed-citation></ref><ref id="B204"><mixed-citation xmlns:xlink="http://www.w3.org/1999/xlink" xlink:type="simple"><person-group><name name-style="western"><surname>Seidler</surname><given-names>HJ</given-names></name></person-group> (<year>1924</year>) <article-title>Beiträge zur Kenntnis der Polynoiden I.</article-title> <source>Archiv für Naturgeschichte A</source> <volume>89</volume>: <fpage>1</fpage>–<lpage>217</lpage>. </mixed-citation></ref><ref id="B228"><mixed-citation xmlns:xlink="http://www.w3.org/1999/xlink" xlink:type="simple"><person-group><name name-style="western"><surname>Treadwell</surname><given-names>AL</given-names></name></person-group> (<year>1939b</year>) <article-title>Polychaetous annelids of Porto Rico and vicinity. Scientific Survey of Porto Rico and the Virgin Islands.</article-title> <source>The New York Academy of Science</source> <volume>16</volume>(<issue>2</issue>): <fpage>151</fpage>–<lpage>319</lpage>. </mixed-citation></ref><ref id="B237"><mixed-citation xmlns:xlink="http://www.w3.org/1999/xlink" xlink:type="simple"><person-group><name name-style="western"><surname>Warren</surname><given-names>W</given-names></name></person-group> (<year>1942</year>) <article-title>A survey of the annelid worms of the Grand Isle region.</article-title> <source>Bios Mount Vernon Iowa</source> <volume>13</volume>: <fpage>39</fpage>–<lpage>46</lpage>. </mixed-citation></ref><ref id="B99"><mixed-citation xmlns:xlink="http://www.w3.org/1999/xlink" xlink:type="simple"><person-group><name name-style="western"><surname>Hartman</surname><given-names>O</given-names></name></person-group> (<year>1945</year>) <article-title>The marine annelids of North Carolina.</article-title> <source>Bulletin of the Duke University Marine Station</source> <volume>2</volume>: <fpage>1</fpage>–<lpage>54</lpage>. </mixed-citation></ref><ref id="B101"><mixed-citation xmlns:xlink="http://www.w3.org/1999/xlink" xlink:type="simple"><person-group><name name-style="western"><surname>Hartman</surname><given-names>O</given-names></name></person-group> (<year>1951</year>) <article-title>The littoral marine annelids of the Gulf of Mexico.</article-title> <source>Publications of the Institute of Marine Science Port Aransas Texas</source> <volume>2</volume>: <fpage>7</fpage>–<lpage>124</lpage>. </mixed-citation></ref><ref id="B102"><mixed-citation xmlns:xlink="http://www.w3.org/1999/xlink" xlink:type="simple"><person-group><name name-style="western"><surname>Hartman</surname><given-names>O</given-names></name></person-group> (<year>1954</year>) <article-title>Polychaetous annelids of the Gulf of Mexico.</article-title> In: <person-group><name name-style="western"><surname>GALFSOFT</surname><given-names>PS</given-names></name></person-group> (<role>Ed.</role>) <issue-title>Gulf of Mexico, its origin, waters and marine life.</issue-title> <source>Fishery Bulletin Fish and Wildlife Service United States Department of Interior</source> <volume>55</volume>: <fpage>413</fpage>–<lpage>417</lpage>. </mixed-citation></ref><ref id="B19"><mixed-citation xmlns:xlink="http://www.w3.org/1999/xlink" xlink:type="simple"><person-group><name name-style="western"><surname>Behre</surname><given-names>EH</given-names></name></person-group> (<year>1950</year>) <article-title>Annotated list of fauna of the Grand Isle region.</article-title> <source>Occasional Papers of the Marine Laboratory Louisiana State University</source> <volume>6</volume>: <fpage>1</fpage>–<lpage>66</lpage>. </mixed-citation></ref><ref id="B161"><mixed-citation xmlns:xlink="http://www.w3.org/1999/xlink" xlink:type="simple"><person-group><name name-style="western"><surname>Pearse</surname><given-names>AS</given-names></name><name name-style="western"><surname>Williams</surname><given-names>LG</given-names></name></person-group> (<year>1951</year>) <article-title>The biota of the reefs off the Carolinas.</article-title> <source>Journal of the Elisha Mitchell Scientific Society</source> <volume>67</volume>: <fpage>133</fpage>–<lpage>161</lpage>. </mixed-citation></ref><ref id="B181"><mixed-citation xmlns:xlink="http://www.w3.org/1999/xlink" xlink:type="simple"><person-group><name name-style="western"><surname>Renaud</surname><given-names>JC</given-names></name></person-group> (<year>1956</year>) <article-title>A report on some polychaetous annelids from the Miami-Bimini Area.</article-title> <source>American Museum Novitates</source> <volume>1812</volume>: <fpage>1</fpage>–<lpage>40</lpage>. </mixed-citation></ref><ref id="B184"><mixed-citation xmlns:xlink="http://www.w3.org/1999/xlink" xlink:type="simple"><person-group><name name-style="western"><surname>Rioja</surname><given-names>E</given-names></name></person-group> (<year>1958</year>) <article-title>Estudios anelidologicos XXII. Datos para el conocimiento de la fauna de anélidos poliquetos de las costas orientales de México.</article-title> <source>Anales del Instituto de Biologia de México</source> <volume>29</volume>: <fpage>219</fpage>–<lpage>301</lpage>. </mixed-citation></ref><ref id="B241"><mixed-citation xmlns:xlink="http://www.w3.org/1999/xlink" xlink:type="simple"><person-group><name name-style="western"><surname>Wells</surname><given-names>HW</given-names></name></person-group> (<year>1961</year>) <article-title>The fauna of oyster beds, with special reference to the salinity factor.</article-title> <source>Ecological Monographs</source> <volume>31</volume>: <fpage>239</fpage>–<lpage>266</lpage>. doi: <ext-link xlink:type="simple" ext-link-type="doi" xlink:href="10.2307/1948554">10.2307/1948554</ext-link> </mixed-citation></ref><ref id="B242"><mixed-citation xmlns:xlink="http://www.w3.org/1999/xlink" xlink:type="simple"><person-group><name name-style="western"><surname>Wells</surname><given-names>HW</given-names></name><name name-style="western"><surname>Gray</surname><given-names>I</given-names></name></person-group> (<year>1964</year>) <article-title>Polychaetous annelids of the Cape Hatteras area.</article-title> <source>Journal of the Elisha Mitchell Scientific Society</source> <volume>80</volume>: <fpage>70</fpage>–<lpage>78</lpage>. </mixed-citation></ref><ref id="B60"><mixed-citation xmlns:xlink="http://www.w3.org/1999/xlink" xlink:type="simple"><person-group><name name-style="western"><surname>Ebbs</surname><given-names>NK</given-names></name></person-group> (<year>1966</year>) <article-title>The coral-inhabiting polychaetes of the northern Florida reef tract. Part 1. <tp:taxon-name><tp:taxon-name-part taxon-name-part-type="family">Aphroditidae</tp:taxon-name-part></tp:taxon-name>, <tp:taxon-name><tp:taxon-name-part taxon-name-part-type="family">Polynoidae</tp:taxon-name-part></tp:taxon-name>, <tp:taxon-name><tp:taxon-name-part taxon-name-part-type="family">Amphinomidae</tp:taxon-name-part></tp:taxon-name>, <tp:taxon-name><tp:taxon-name-part taxon-name-part-type="family">Eunicidae</tp:taxon-name-part></tp:taxon-name>, and <tp:taxon-name><tp:taxon-name-part taxon-name-part-type="family">Lysaretidae</tp:taxon-name-part></tp:taxon-name>.</article-title> <source>Bulletin of Marine Science</source> <volume>16</volume>: <fpage>485</fpage>–<lpage>555</lpage>. </mixed-citation></ref><ref id="B80"><mixed-citation xmlns:xlink="http://www.w3.org/1999/xlink" xlink:type="simple"><person-group><name name-style="western"><surname>Forbes</surname><given-names>ML</given-names></name></person-group> (<year>1966</year>) <article-title>Life cycle of <italic><tp:taxon-name><tp:taxon-name-part taxon-name-part-type="genus">Ostrea</tp:taxon-name-part> <tp:taxon-name-part taxon-name-part-type="species">permollis</tp:taxon-name-part></tp:taxon-name></italic> and its relationship to the host sponge, <italic><tp:taxon-name><tp:taxon-name-part taxon-name-part-type="genus">Stelletta</tp:taxon-name-part> <tp:taxon-name-part taxon-name-part-type="species">grubii</tp:taxon-name-part></tp:taxon-name></italic>.</article-title> <source>Bulletin of Marine Science</source> <volume>16</volume>: <fpage>273</fpage>–<lpage>301</lpage>. </mixed-citation></ref><ref id="B41"><mixed-citation xmlns:xlink="http://www.w3.org/1999/xlink" xlink:type="simple"><person-group><name name-style="western"><surname>Dauer</surname><given-names>DM</given-names></name></person-group> (<year>1973</year>) <article-title>Polychaete fauna associated with Gulf of Mexico sponges.</article-title> <source>Florida Scientist</source> <volume>36</volume>: <fpage>192</fpage>–<lpage>196</lpage>. </mixed-citation></ref><ref id="B48"><mixed-citation xmlns:xlink="http://www.w3.org/1999/xlink" xlink:type="simple"><person-group><name name-style="western"><surname>Day</surname><given-names>JH</given-names></name></person-group> (<year>1973</year>) <article-title>New <tp:taxon-name><tp:taxon-name-part taxon-name-part-type="class">Polychaeta</tp:taxon-name-part></tp:taxon-name> from Beaufort, with a key to all species recorded from North Carolina.</article-title> <source>National Oceanographic and Atmospheric Administration Technical Report Natural Marine Fisheries Service Circulars</source> <volume>375</volume>: <fpage>1</fpage>–<lpage>140</lpage>. doi: <ext-link xlink:type="simple" ext-link-type="doi" xlink:href="10.5962/bhl.title.62852">10.5962/bhl.title.62852</ext-link> </mixed-citation></ref><ref id="B192"><mixed-citation xmlns:xlink="http://www.w3.org/1999/xlink" xlink:type="simple"><person-group><name name-style="western"><surname>Rullier</surname><given-names>F</given-names></name></person-group> (<year>1974</year>) <article-title>Quelques annélides polychètes de Cuba recueillies dans les éponges.</article-title> <source>Travaux du Museum d’Histoire Naturelle “Grigore Antipa”</source> <volume>14</volume>: <fpage>9</fpage>–<lpage>77</lpage>. </mixed-citation></ref><ref id="B85"><mixed-citation xmlns:xlink="http://www.w3.org/1999/xlink" xlink:type="simple"><person-group><name name-style="western"><surname>Gardiner</surname><given-names>SL</given-names></name></person-group> (<year>1976</year>) <article-title>Errant polychaete annelids from North Carolina.</article-title> <source>Journal of the Elisha Mitchell Scientific Society</source> <volume>91</volume>: <fpage>77</fpage>–<lpage>220</lpage>. </mixed-citation></ref><ref id="B138"><mixed-citation xmlns:xlink="http://www.w3.org/1999/xlink" xlink:type="simple"><person-group><name name-style="western"><surname>MacPhee</surname><given-names>GK</given-names></name></person-group> (<year>1978</year>) <article-title>Synopsis of biological data for the winter flounder, <italic><tp:taxon-name><tp:taxon-name-part taxon-name-part-type="genus">Pseudopleuronectes</tp:taxon-name-part> <tp:taxon-name-part taxon-name-part-type="species">americanus</tp:taxon-name-part></tp:taxon-name></italic> (Walbaum).</article-title> <source>National Oceanographic and Atmospheric Administration Technical Report National Marine Fisheries Service Circulars</source> <volume>414</volume>: <fpage>1</fpage>–<lpage>43</lpage>. </mixed-citation></ref><ref id="B188"><mixed-citation xmlns:xlink="http://www.w3.org/1999/xlink" xlink:type="simple"><person-group><name name-style="western"><surname>Rodríguez-Gómez</surname><given-names>H</given-names></name></person-group> (<year>1979</year>) <article-title>Poliquetos de aguas someras coletados en las Islas del Rosario.</article-title> <source>Instituto de Anales del Instituto de Investigaciones Marinas Punta de Betin</source> <volume>11</volume>: <fpage>347</fpage>–<lpage>367</lpage>. </mixed-citation></ref><ref id="B189"><mixed-citation xmlns:xlink="http://www.w3.org/1999/xlink" xlink:type="simple"><person-group><name name-style="western"><surname>Rodríguez-Gómez</surname><given-names>H</given-names></name></person-group> (<year>1988</year>) <article-title>Contribución al conocimiento de los Anélidos (<tp:taxon-name><tp:taxon-name-part taxon-name-part-type="phylum">Annelida</tp:taxon-name-part></tp:taxon-name>: <tp:taxon-name><tp:taxon-name-part taxon-name-part-type="class">Polychaeta</tp:taxon-name-part></tp:taxon-name>) de aguas someras en la Bahía de Nenguange Parque Nacional Natural Tayrona, Colombia.</article-title> <source>Trianea</source> <volume>2</volume>: <fpage>403</fpage>–<lpage>443</lpage>. </mixed-citation></ref><ref id="B221"><mixed-citation xmlns:xlink="http://www.w3.org/1999/xlink" xlink:type="simple"><person-group><name name-style="western"><surname>Tagatz</surname><given-names>ME</given-names></name><name name-style="western"><surname>Ivey</surname><given-names>JM</given-names></name><name name-style="western"><surname>Dalbo</surname><given-names>CE</given-names></name><name name-style="western"><surname>Oglesby</surname><given-names>JL</given-names></name></person-group> (<year>1982</year>) <article-title>Responses of developing estuarine macrobenthic communities of drilling muds.</article-title> <source>Estuaries</source> <volume>5</volume>: <fpage>131</fpage>–<lpage>137</lpage>. doi: <ext-link xlink:type="simple" ext-link-type="doi" xlink:href="10.2307/1352110">10.2307/1352110</ext-link> </mixed-citation></ref><ref id="B115"><mixed-citation xmlns:xlink="http://www.w3.org/1999/xlink" xlink:type="simple"><person-group><name name-style="western"><surname>Ibarzábal</surname><given-names>DR</given-names></name></person-group> (<year>1986</year>) <article-title>Lista de especies de poliquetos bentónicos cubanos.</article-title> <source>Reporte de Investigacíon del Instituto de Oceanología, Academia de Ciencias de Cuba</source> <volume>45</volume>: <fpage>1</fpage>–<lpage>17</lpage>. </mixed-citation></ref><ref id="B199"><mixed-citation xmlns:xlink="http://www.w3.org/1999/xlink" xlink:type="simple"><person-group><name name-style="western"><surname>San Martìn</surname><given-names>G</given-names></name><name name-style="western"><surname>Aguirre</surname><given-names>O</given-names></name><name name-style="western"><surname>Baratech</surname><given-names>L</given-names></name></person-group> (<year>1986</year>) <article-title>Anélidos poliquetos procedentes de la I Expedición Cubana-Española a la Isla de la Juventud y Archipiélago de los Canerreos. I. Familias <tp:taxon-name><tp:taxon-name-part taxon-name-part-type="family">Polynoidae</tp:taxon-name-part></tp:taxon-name>, <tp:taxon-name><tp:taxon-name-part taxon-name-part-type="family">Sigalionidae</tp:taxon-name-part></tp:taxon-name>, <tp:taxon-name><tp:taxon-name-part taxon-name-part-type="family">Pholoidae</tp:taxon-name-part></tp:taxon-name> y <tp:taxon-name><tp:taxon-name-part taxon-name-part-type="family">Pisionidae</tp:taxon-name-part></tp:taxon-name>.</article-title> <source>Revista de Investigaciones Marinas</source> <volume>7</volume>: <fpage>3</fpage>–<lpage>16</lpage>. </mixed-citation></ref><ref id="B163"><mixed-citation xmlns:xlink="http://www.w3.org/1999/xlink" xlink:type="simple"><person-group><name name-style="western"><surname>Perkins</surname><given-names>TH</given-names></name></person-group> (<year>1998</year>) <article-title>Checklist of shallow-water marine polychaetous <tp:taxon-name><tp:taxon-name-part taxon-name-part-type="phylum">Annelida</tp:taxon-name-part></tp:taxon-name> of Florida.</article-title> In: <person-group><name name-style="western"><surname>Camp</surname><given-names>DK</given-names></name><name name-style="western"><surname>Lyons</surname><given-names>WG</given-names></name><name name-style="western"><surname>Perkins</surname><given-names>TH</given-names></name></person-group> (<role>Eds</role>) <issue-title>Checklists of selected shallow-water marine invertebrates of Florida.</issue-title> <source>Technical Reports</source>, <issue>3</issue>. <publisher-name>Florida Department of Environmental Protection, Florida Marine Research Institute</publisher-name>, <publisher-loc>Saint Petersburg</publisher-loc>, <fpage>79</fpage>–<lpage>122</lpage>. </mixed-citation></ref><ref id="B59"><mixed-citation xmlns:xlink="http://www.w3.org/1999/xlink" xlink:type="simple"><person-group><name name-style="western"><surname>Dueñas</surname><given-names>PR</given-names></name></person-group> (<year>1999</year>) <article-title>Listado de poliquetos colectados durante los años 1979-1999 en la bahìa de Cartagena y Golfo de Morrosquillo.</article-title> <source>Revista Milenio</source> <volume>1</volume>: <fpage>9</fpage>–<lpage>18</lpage>. </mixed-citation></ref><ref id="B13"><mixed-citation xmlns:xlink="http://www.w3.org/1999/xlink" xlink:type="simple"><person-group><name name-style="western"><surname>Baéz</surname><given-names>DP</given-names></name><name name-style="western"><surname>Ardilla</surname><given-names>NE</given-names></name></person-group> (<year>2003</year>) <article-title>Poliquetos (<tp:taxon-name><tp:taxon-name-part taxon-name-part-type="phylum">Annelida</tp:taxon-name-part></tp:taxon-name>: <tp:taxon-name><tp:taxon-name-part taxon-name-part-type="class">Polychaeta</tp:taxon-name-part></tp:taxon-name>) del Mar de Caribe colombiano.</article-title> <source>Biota Colombiana</source> <volume>4</volume>: <fpage>89</fpage>–<lpage>109</lpage>. </mixed-citation></ref><ref id="B65"><mixed-citation xmlns:xlink="http://www.w3.org/1999/xlink" xlink:type="simple"><person-group><name name-style="western"><surname>Fauchald</surname><given-names>K</given-names></name><name name-style="western"><surname>Granadas-Barba</surname><given-names>A</given-names></name><name name-style="western"><surname>Solìs-Weiss</surname><given-names>V</given-names></name></person-group> (<year>2009</year>) <article-title><tp:taxon-name><tp:taxon-name-part taxon-name-part-type="class">Polychaeta</tp:taxon-name-part></tp:taxon-name> (<tp:taxon-name><tp:taxon-name-part taxon-name-part-type="phylum">Annelida</tp:taxon-name-part></tp:taxon-name>) of the Gulf of Mexico.</article-title> In: <person-group><name name-style="western"><surname>Felder</surname><given-names>DL</given-names></name><name name-style="western"><surname>Camp</surname><given-names>SK</given-names></name></person-group> (<role>Eds</role>) <source>Gulf of Mexico origins, waters, and biota. Biodiversity</source>. <publisher-name>Texas A and M Press</publisher-name>, <publisher-loc>College Station, Texas</publisher-loc>, <fpage>751</fpage>–<lpage>788</lpage>. </mixed-citation></ref><ref id="B87"><mixed-citation xmlns:xlink="http://www.w3.org/1999/xlink" xlink:type="simple"><person-group><name name-style="western"><surname>Gobin</surname><given-names>JF</given-names></name></person-group> (<year>2010</year>) <article-title>Free-living marine polychaetes (<tp:taxon-name><tp:taxon-name-part taxon-name-part-type="phylum">Annelida</tp:taxon-name-part></tp:taxon-name>) inhabiting hard-bottom substrates in Trinidad and Tobago, West Indies.</article-title> <source>Revista de Biologia Tropical</source> <volume>58</volume>: <fpage>147</fpage>–<lpage>157</lpage>. </mixed-citation></ref></ref-list></tp:taxon-treatment>
